# Supplementary material for: 3-Cyclo­hexyl­sulfonyl-5-fluoro-2-methyl-1-benzofuran
Source: Acta Crystallogr Sect E Struct Rep Online. 2011 Mar 12;67(Pt 4):o847. doi: 10.1107/S1600536811008580 (PMC3099950; doi:10.1107/S1600536811008580)
Supplement: Supplementary file 2 [file e-67-0o847-Isup2.hkl]

# 
# h,k,l, Fc-squared, Fo-squared, sigma(Fo-squared) and status flag 
# 
data_I
_shelx_title ' 1065 IN P2(1)/N' 
_shelx_refln_list_code          4 
_shelx_F_calc_maximum      145.56 
_exptl_crystal_F_000       624.00 
_reflns_d_resolution_high  0.7694 
 
loop_ 
 _symmetry_equiv_pos_as_xyz 
 'x, y, z' 
 '-x+1/2, y+1/2, -z+1/2' 
 '-x, -y, -z' 
 'x-1/2, -y-1/2, z-1/2' 
 
_cell_length_a     5.5830 
_cell_length_b    26.8791 
_cell_length_c     9.1092 
_cell_angle_alpha  90.000 
_cell_angle_beta   93.762 
_cell_angle_gamma  90.000 
 
_shelx_F_squared_multiplier     1.000 
 
loop_ 
 _refln_index_h 
 _refln_index_k 
 _refln_index_l 
 _refln_F_squared_calc 
 _refln_F_squared_meas 
 _refln_F_squared_sigma 
 _refln_observed_status 
   2   0   0       86.11      132.06      8.09 o 
   4   0   0     1113.75     1236.54     37.56 o 
   6   0   0      688.70      789.02     22.78 o 
   1   1   0     6520.69     6898.27    102.33 o 
   2   1   0      174.22      220.80      4.69 o 
   3   1   0       83.41       82.94      2.88 o 
   4   1   0        0.38        0.27      0.93 o 
   5   1   0       18.81       23.07      2.35 o 
   6   1   0       18.20       20.62      3.53 o 
   7   1   0      179.04      214.34      9.78 o 
   0   2   0     3793.42     3810.79    114.10 o 
   1   2   0     2200.37     2227.76     33.70 o 
   2   2   0       59.61       73.00      2.52 o 
   3   2   0     1611.93     1746.07     28.45 o 
   4   2   0      239.06      283.39      6.27 o 
   5   2   0     1113.88     1180.45     30.38 o 
   6   2   0       65.57       69.73      5.25 o 
   7   2   0       28.77       23.83      4.01 o 
   1   3   0     1258.24     1317.25     18.36 o 
   2   3   0     5197.82     5623.68     83.92 o 
   3   3   0       18.20       49.92      2.96 o 
   4   3   0     1090.90     1112.36     24.74 o 
   5   3   0       18.10       23.10      3.20 o 
   6   3   0       34.79       31.63      4.06 o 
   7   3   0       45.10       43.38      5.02 o 
   0   4   0    10044.59     9084.24    271.85 o 
   1   4   0        4.12        4.78      1.03 o 
   2   4   0      309.05      421.29      8.41 o 
   3   4   0      450.21      501.71      9.17 o 
   4   4   0      655.30      716.21     14.49 o 
   5   4   0       38.34       42.86      4.07 o 
   6   4   0       46.62       54.85      5.09 o 
   7   4   0        2.74        4.75      3.09 o 
   1   5   0    21186.58    18786.01    367.60 o 
   2   5   0      122.03      129.56      4.97 o 
   3   5   0      617.68      680.52     11.79 o 
   4   5   0      184.21      206.41      6.50 o 
   5   5   0      136.04      126.76      8.93 o 
   6   5   0       42.93       51.10      5.95 o 
   7   5   0      256.01      269.09     11.41 o 
   0   6   0     8399.21     8310.87    131.09 o 
   1   6   0    17379.08    15893.93    192.33 o 
   2   6   0     1527.80     1673.48     20.19 o 
   3   6   0      451.22      488.78     10.52 o 
   4   6   0      630.56      685.59     16.96 o 
   5   6   0        9.79        8.19      2.72 o 
   6   6   0       78.32       84.39      6.33 o 
   7   6   0        2.91        1.42      3.79 o 
   1   7   0    13606.16    13407.97    196.03 o 
   2   7   0      839.50      945.21     14.37 o 
   3   7   0      542.48      614.99      9.48 o 
   4   7   0     1450.02     1416.44     29.79 o 
   5   7   0       26.22       23.78      3.89 o 
   6   7   0       48.58       56.88      5.54 o 
   7   7   0       87.15       89.67      8.49 o 
   0   8   0      112.87      130.23      3.68 o 
   1   8   0     5869.91     6051.35     68.87 o 
   2   8   0     1251.62     1385.39     20.31 o 
   3   8   0     4564.86     4833.90     60.10 o 
   4   8   0        3.33        7.21      2.46 o 
   5   8   0       69.32       59.95      6.34 o 
   6   8   0       22.52       20.56      4.60 o 
   7   8   0        8.30        5.70      4.26 o 
   1   9   0      585.65      671.19     10.13 o 
   2   9   0     1133.68     1176.92     16.27 o 
   3   9   0      331.26      342.92      6.47 o 
   4   9   0      674.28      728.91     12.60 o 
   5   9   0       99.58       91.62      6.24 o 
   6   9   0       87.02      105.58     11.05 o 
   0  10   0       71.81       78.11      3.03 o 
   1  10   0     1239.06     1267.47     17.60 o 
   2  10   0     1479.99     1599.41     21.58 o 
   3  10   0       22.53       18.05      1.66 o 
   4  10   0       64.20       61.04      2.85 o 
   5  10   0       15.36       18.58      1.97 o 
   6  10   0       23.46       20.02      5.00 o 
   1  11   0     4028.20     4060.79     47.49 o 
   2  11   0      175.24      174.31      3.76 o 
   3  11   0        0.41        0.55      1.08 o 
   4  11   0        0.02        0.89      1.25 o 
   5  11   0        1.05        0.24      1.73 o 
   6  11   0        2.72        1.51      3.65 o 
   0  12   0      378.86      401.09      8.81 o 
   1  12   0     1949.52     2120.49     28.33 o 
   2  12   0     5586.78     5820.73     66.88 o 
   3  12   0       86.48       84.36      3.17 o 
   4  12   0        4.65        2.45      1.43 o 
   5  12   0       36.27       34.80      5.27 o 
   6  12   0       37.07       43.45      6.79 o 
   1  13   0       11.75       22.66      1.72 o 
   2  13   0      108.32      115.00      3.37 o 
   3  13   0      369.17      379.27      7.54 o 
   4  13   0      435.53      441.46     12.83 o 
   5  13   0      147.41      139.60      9.32 o 
   6  13   0       51.91       52.27      4.48 o 
   0  14   0      315.72      353.33      8.47 o 
   1  14   0      221.81      225.87      5.24 o 
   2  14   0     2812.24     2870.32     35.09 o 
   3  14   0      351.20      332.95      7.79 o 
   4  14   0       36.56       26.32      3.64 o 
   5  14   0      271.15      288.02     10.35 o 
   6  14   0        2.83        2.83      2.61 o 
   1  15   0       67.45       55.25      2.69 o 
   2  15   0       20.37       25.97      2.09 o 
   3  15   0       54.27      104.88      5.32 o 
   4  15   0       48.22       62.79      4.95 o 
   5  15   0        1.95        0.90      2.72 o 
   6  15   0        1.97       -1.80      2.66 o 
   0  16   0      787.51      750.49     15.76 o 
   1  16   0        1.21       -1.77      1.77 o 
   2  16   0      381.09      389.26      7.99 o 
   3  16   0       67.50       69.60      4.50 o 
   4  16   0      298.72      298.74     10.73 o 
   5  16   0      109.33      117.12      7.03 o 
   6  16   0      209.50      234.09     10.02 o 
   1  17   0      141.76      136.68      3.55 o 
   2  17   0       26.65       35.46      3.31 o 
   3  17   0      104.36      106.60      5.52 o 
   4  17   0      170.18      149.71      7.75 o 
   5  17   0       96.26      106.32      8.21 o 
   6  17   0        1.76       -0.08      2.92 o 
   0  18   0       61.54       92.70      4.53 o 
   1  18   0      743.70      731.81     11.21 o 
   2  18   0      278.61      293.40      8.43 o 
   3  18   0       44.34       95.14      6.52 o 
   4  18   0        1.41       -1.89      1.89 o 
   5  18   0      327.09      325.22     12.36 o 
   6  18   0       97.22       95.91      7.02 o 
   1  19   0       95.45       97.35      4.71 o 
   2  19   0       30.56       23.91      2.96 o 
   3  19   0      564.92      568.77     23.19 o 
   4  19   0      130.19      152.43      8.30 o 
   5  19   0        2.06       -2.52      2.65 o 
   6  19   0       32.63       39.76      6.32 o 
   0  20   0      692.51      649.84     14.53 o 
   1  20   0      825.05      824.25     12.66 o 
   2  20   0        0.77       -2.20      2.76 o 
   3  20   0      141.41      117.58      7.26 o 
   4  20   0       15.23       29.45      5.35 o 
   5  20   0       65.60       61.60      7.15 o 
   1  21   0      244.10      267.03      7.03 o 
   2  21   0      347.32      340.68      9.95 o 
   3  21   0        1.96       28.63      4.39 o 
   4  21   0       11.65       17.24      4.88 o 
   5  21   0        0.32        0.74      3.40 o 
   0  22   0      184.06      168.57      7.60 o 
   1  22   0       25.55       25.29      3.43 o 
   2  22   0       15.08       14.17      2.87 o 
   3  22   0      116.18       92.12      6.82 o 
   4  22   0        0.37       -0.90      3.10 o 
   5  22   0        2.83        3.67      3.83 o 
   1  23   0      255.25      268.65      7.97 o 
   2  23   0       91.88       93.22      5.46 o 
   3  23   0      164.85      160.35      5.96 o 
   4  23   0       27.41       26.34      5.81 o 
   5  23   0       50.52       40.79      6.82 o 
   0  24   0      119.93      119.74      6.73 o 
   1  24   0       40.74       38.93      3.76 o 
   2  24   0        1.44       -0.12      2.21 o 
   3  24   0       56.55       74.18      5.31 o 
   4  24   0        3.81        5.60      4.26 o 
   5  24   0       18.85       12.62      5.10 o 
   1  25   0      158.60      152.16      8.03 o 
   2  25   0      136.07      146.04      6.91 o 
   3  25   0        2.44        2.47      2.17 o 
   4  25   0        0.92       -3.85      5.72 o 
   5  25   0        4.11        3.15      5.63 o 
   0  26   0        1.06        0.23      2.52 o 
   1  26   0       42.30       48.11      4.27 o 
   2  26   0      245.94      248.93     10.17 o 
   3  26   0      105.14      126.15      5.89 o 
   4  26   0       72.63       61.60      6.88 o 
   1  27   0       30.93       28.89      5.92 o 
   2  27   0        3.06        6.90      3.26 o 
   3  27   0       62.68       69.60      5.98 o 
   4  27   0       65.24       61.27      7.19 o 
   0  28   0      131.69      136.06     11.01 o 
   1  28   0       59.64       64.12      5.60 o 
   2  28   0      233.78      255.11     11.43 o 
   3  28   0       96.41       93.56      5.99 o 
   4  28   0       11.85       20.86      5.22 o 
   1  29   0        0.35       -0.15      2.42 o 
   2  29   0       89.50       90.89      6.88 o 
   3  29   0       10.68        9.13      3.10 o 
   4  29   0       22.75        6.91      5.50 o 
   0  30   0        2.07       -0.79      3.20 o 
   1  30   0       12.96        5.17      2.87 o 
   2  30   0        6.64        4.11      3.35 o 
   3  30   0      113.85      133.53      7.75 o 
   1  31   0       59.00       61.85      5.50 o 
   2  31   0       97.10      105.17     10.53 o 
   3  31   0       68.93       55.88     11.55 o 
   0  32   0      125.26      125.57     19.64 o 
   1  32   0        4.39       -0.34      2.73 o 
   2  32   0       56.30       60.93      6.44 o 
   1  33   0       94.44      109.62      7.02 o 
   2  33   0        6.53        9.08      4.19 o 
   0  34   0       20.61       22.78      5.12 o 
   1  34   0        4.74        6.44      3.74 o 
  -7   0   1       41.78       58.78      6.12 o 
  -5   0   1      306.46      359.73     25.14 o 
  -3   0   1      278.83      336.66      8.72 o 
  -1   0   1     3557.36     3661.56     77.40 o 
   1   0   1       73.75       68.91      5.33 o 
   3   0   1      215.01      269.85      6.79 o 
   5   0   1        1.76        3.18      1.81 o 
   7   0   1       38.65       40.91      5.63 o 
  -7   1   1        1.09        0.20      2.53 o 
  -6   1   1       46.70       53.98      4.64 o 
  -5   1   1      210.86      238.22      5.76 o 
  -4   1   1      529.75      632.57     17.72 o 
  -3   1   1       51.51       47.90      2.35 o 
  -2   1   1       45.94       31.83      1.26 o 
  -1   1   1     4651.91     4678.85     73.03 o 
   0   1   1      413.82      418.91      5.83 o 
   1   1   1    13869.87    12786.22    169.52 o 
   2   1   1        3.29       16.34      1.09 o 
   3   1   1      162.49      166.51      3.46 o 
   4   1   1      611.14      689.86     11.58 o 
   5   1   1       57.59       60.18      2.88 o 
   6   1   1       10.03        9.23      2.25 o 
   7   1   1      109.09      114.48      9.52 o 
  -7   2   1        9.09        3.62      2.96 o 
  -6   2   1      363.07      405.79     13.38 o 
  -5   2   1        1.94        2.82      2.22 o 
  -4   2   1     1412.91     1530.54     35.02 o 
  -3   2   1      591.19      692.80     13.03 o 
  -2   2   1      360.55      351.83      7.29 o 
  -1   2   1     3888.46     3989.30     55.50 o 
   0   2   1     2337.11     2276.95     29.25 o 
   1   2   1      361.42      373.48      7.35 o 
   2   2   1      593.27      601.97      9.39 o 
   3   2   1      670.67      815.62     11.63 o 
   4   2   1     2165.00     2318.98     30.26 o 
   5   2   1      982.29     1056.01     17.30 o 
   6   2   1       33.24       34.87      3.05 o 
   7   2   1       13.74       14.54      4.68 o 
  -7   3   1       34.91       44.70      5.13 o 
  -6   3   1       59.61       63.54      5.28 o 
  -5   3   1      917.02      937.57     30.17 o 
  -4   3   1       60.47       65.66      3.62 o 
  -3   3   1      329.84      277.74      6.82 o 
  -2   3   1      607.29      679.28     12.26 o 
  -1   3   1        0.68        0.50      0.48 o 
   0   3   1     1465.24     1416.37     16.73 o 
   1   3   1      326.32      351.63      6.38 o 
   2   3   1     3657.10     4009.02     49.32 o 
   3   3   1      956.58     1037.01     14.38 o 
   4   3   1      101.66      100.57      5.34 o 
   5   3   1      205.49      199.96      5.18 o 
   6   3   1      273.33      285.54      8.16 o 
   7   3   1        0.12        1.11      2.86 o 
  -7   4   1       10.62       15.65      3.87 o 
  -6   4   1      189.37      198.87     16.49 o 
  -5   4   1       79.71       88.39      5.71 o 
  -4   4   1      193.74      199.44      6.32 o 
  -3   4   1       47.04       31.79      2.41 o 
  -2   4   1      650.00      690.31     14.24 o 
  -1   4   1     3256.99     3248.52     43.92 o 
   0   4   1     3503.28     3418.14     36.68 o 
   1   4   1    13969.27    13331.42    176.26 o 
   2   4   1     1471.84     1552.03     20.20 o 
   3   4   1      614.10      720.08     10.63 o 
   4   4   1      805.62      832.42     12.48 o 
   5   4   1       85.39       90.72      6.40 o 
   6   4   1      220.87      205.40      9.23 o 
   7   4   1       34.21       34.74      5.05 o 
  -7   5   1      100.18      121.67      7.87 o 
  -6   5   1       31.39       34.92      7.40 o 
  -5   5   1       29.91       28.46      4.93 o 
  -4   5   1       10.62        7.32      1.95 o 
  -3   5   1     2872.50     3150.58     49.66 o 
  -2   5   1      489.00      479.11     12.24 o 
  -1   5   1      373.73      373.11      5.74 o 
   0   5   1       98.19      108.25      2.33 o 
   1   5   1      290.12      267.44      8.31 o 
   2   5   1       70.67       50.25      2.85 o 
   3   5   1     3542.72     3999.53     49.96 o 
   4   5   1       78.50      101.59      3.69 o 
   5   5   1      305.28      286.90     10.21 o 
   6   5   1       22.48       25.82      4.20 o 
   7   5   1       43.24       58.85      7.02 o 
  -7   6   1      285.09      306.33     12.58 o 
  -6   6   1        3.51        0.50      2.62 o 
  -5   6   1       43.70       47.75      5.56 o 
  -4   6   1     2033.66     2051.10     40.83 o 
  -3   6   1      128.85      176.97      5.06 o 
  -2   6   1     1590.41     1791.12     28.37 o 
  -1   6   1       25.14       43.77      1.49 o 
   0   6   1      301.48      285.63      3.86 o 
   1   6   1     1044.20     1149.72     15.41 o 
   2   6   1       85.24       80.10      2.38 o 
   3   6   1      123.53      149.09      7.16 o 
   4   6   1      395.90      375.88      8.58 o 
   5   6   1      130.71      125.25      6.84 o 
   6   6   1       44.18       43.30      5.01 o 
   7   6   1       19.31       23.02      5.40 o 
  -7   7   1        0.85        1.68      3.28 o 
  -6   7   1       47.10       35.43      4.76 o 
  -5   7   1      911.40      924.07     22.57 o 
  -4   7   1        7.05        5.94      2.33 o 
  -3   7   1      152.03      139.91      3.50 o 
  -2   7   1     1741.16     1813.86     29.15 o 
  -1   7   1      165.97      160.27      3.19 o 
   0   7   1     1898.48     1826.71     19.24 o 
   1   7   1     2981.13     2923.52     37.00 o 
   2   7   1       17.69       10.87      1.38 o 
   3   7   1     1037.19     1038.25     20.63 o 
   4   7   1     1163.83     1217.08     19.17 o 
   5   7   1      626.65      605.85     11.25 o 
   6   7   1       13.28       15.88      3.72 o 
   7   7   1       10.54        4.94      4.42 o 
  -7   8   1       12.86        9.52      4.84 o 
  -6   8   1      187.18      163.58      8.97 o 
  -5   8   1        5.43        9.29      3.35 o 
  -4   8   1     1346.35     1349.21     19.27 o 
  -3   8   1      656.83      676.01     10.64 o 
  -2   8   1      365.69      480.89      8.63 o 
  -1   8   1      714.92      738.40     10.89 o 
   0   8   1       21.85       17.54      0.91 o 
   1   8   1      777.32      778.68     12.45 o 
   2   8   1      352.28      349.33      9.89 o 
   3   8   1        5.40        6.23      1.20 o 
   4   8   1      235.47      232.90      5.70 o 
   5   8   1      149.45      167.05      5.01 o 
   6   8   1      158.83      149.11     10.04 o 
  -7   9   1      194.22      198.11     25.56 o 
  -6   9   1        6.02        2.74      2.98 o 
  -5   9   1      905.33      930.28     23.16 o 
  -4   9   1        3.40        5.03      1.26 o 
  -3   9   1      513.09      523.30      8.94 o 
  -2   9   1     2400.20     2592.41     36.83 o 
  -1   9   1     1826.67     2031.34     26.67 o 
   0   9   1     1861.52     1831.20     18.62 o 
   1   9   1     2329.82     2403.16     34.23 o 
   2   9   1     2569.59     2785.07     35.67 o 
   3   9   1      748.00      733.92     11.54 o 
   4   9   1      117.39      115.78      5.34 o 
   5   9   1      494.79      512.36     10.25 o 
   6   9   1        0.78        1.56      3.40 o 
  -6  10   1       54.49       63.22      8.98 o 
  -5  10   1       57.85       54.32      2.85 o 
  -4  10   1      249.36      244.32      5.67 o 
  -3  10   1       61.29       67.64      2.80 o 
  -2  10   1     1015.83     1037.80     14.76 o 
  -1  10   1      515.19      470.19      7.44 o 
   0  10   1      397.23      382.17      5.35 o 
   1  10   1       86.71       67.54      2.72 o 
   2  10   1     4053.14     4352.87     60.18 o 
   3  10   1       39.16       49.66      3.31 o 
   4  10   1      112.95       90.27      3.61 o 
   5  10   1        8.50        4.35      2.04 o 
   6  10   1       91.66       84.11     10.36 o 
  -6  11   1       77.03       83.90     13.42 o 
  -5  11   1       66.26       59.62      3.82 o 
  -4  11   1       17.85       20.68      3.04 o 
  -3  11   1      230.34      227.05      5.38 o 
  -2  11   1      385.74      366.04      6.28 o 
  -1  11   1      557.12      563.75      7.99 o 
   0  11   1     1674.48     1596.24     18.84 o 
   1  11   1      529.75      545.73      9.00 o 
   2  11   1        0.50        0.45      0.77 o 
   3  11   1      122.70      123.60      5.01 o 
   4  11   1      239.62      250.63      7.45 o 
   5  11   1      156.75      125.94      6.07 o 
   6  11   1       36.58       44.14      3.91 o 
  -6  12   1       15.97        7.94      8.19 o 
  -5  12   1       40.68       44.33      3.56 o 
  -4  12   1       54.70       57.87      3.20 o 
  -3  12   1     2556.28     2679.09     33.05 o 
  -2  12   1       24.76       18.53      1.45 o 
  -1  12   1      201.44      178.06      3.81 o 
   0  12   1      172.35      184.89      3.80 o 
   1  12   1      223.06      182.63      4.42 o 
   2  12   1      124.85       97.20      3.78 o 
   3  12   1       17.81       15.25      1.81 o 
   4  12   1      566.17      530.47     14.33 o 
   5  12   1       18.17       25.55      3.69 o 
   6  12   1       52.28       47.27      4.25 o 
  -6  13   1      344.33      363.80     11.80 o 
  -5  13   1      495.88      477.01     13.87 o 
  -4  13   1       25.70       33.31      3.18 o 
  -3  13   1      961.73      926.44     14.63 o 
  -2  13   1     1169.21     1279.59     16.20 o 
  -1  13   1       42.73       51.17      2.25 o 
   0  13   1        0.22        0.11      0.76 o 
   1  13   1        3.73        2.31      1.28 o 
   2  13   1     1355.64     1399.05     20.03 o 
   3  13   1      425.78      403.24      8.58 o 
   4  13   1        0.00       -0.77      1.79 o 
   5  13   1      549.45      544.42     19.59 o 
   6  13   1      181.06      185.95     16.61 o 
  -6  14   1      237.82      243.53     10.08 o 
  -5  14   1       69.93       81.78      5.59 o 
  -4  14   1     1721.56     1704.57     30.57 o 
  -3  14   1      533.07      538.63     10.97 o 
  -2  14   1      417.88      481.66      8.24 o 
  -1  14   1     1333.19     1445.91     19.06 o 
   0  14   1      154.13      166.60      3.81 o 
   1  14   1        7.38       12.86      1.72 o 
   2  14   1     3119.88     3073.96     40.56 o 
   3  14   1      525.62      536.22     14.25 o 
   4  14   1      237.07      242.04     10.93 o 
   5  14   1       10.90       13.47      3.02 o 
   6  14   1      365.85      356.78     13.53 o 
  -6  15   1        0.28        2.01      2.75 o 
  -5  15   1      588.38      620.60     17.34 o 
  -4  15   1      333.44      291.44     10.54 o 
  -3  15   1       52.74       49.98      3.23 o 
  -2  15   1       36.64       45.13      2.58 o 
  -1  15   1        6.10       12.51      1.49 o 
   0  15   1      408.36      388.79      6.56 o 
   1  15   1       59.53       60.66      2.81 o 
   2  15   1     1161.13     1156.35     19.26 o 
   3  15   1       46.19       54.39      5.19 o 
   4  15   1       24.35       21.58      3.94 o 
   5  15   1      194.75      194.31     12.83 o 
   6  15   1        2.72        2.22      2.99 o 
  -6  16   1        0.33        0.16      2.70 o 
  -5  16   1       88.82       93.83      6.36 o 
  -4  16   1       40.21       51.00      4.83 o 
  -3  16   1      464.85      483.65     10.53 o 
  -2  16   1        9.30        7.61      1.60 o 
  -1  16   1     2182.81     2105.21     24.84 o 
   0  16   1       20.20       15.27      1.55 o 
   1  16   1      753.73      724.22     10.80 o 
   2  16   1      272.80      297.97      8.24 o 
   3  16   1     1487.53     1529.72     32.59 o 
   4  16   1        4.32        4.15      2.84 o 
   5  16   1       36.41       38.30      5.00 o 
   6  16   1       11.29       11.32      3.65 o 
  -6  17   1      236.37      259.69     14.54 o 
  -5  17   1        1.95        1.97      4.09 o 
  -4  17   1      129.49      149.54      7.87 o 
  -3  17   1        4.06        3.55      2.76 o 
  -2  17   1      575.15      559.14     11.38 o 
  -1  17   1      161.75      175.68      4.77 o 
   0  17   1      124.86      111.60      3.40 o 
   1  17   1      409.60      403.22      8.95 o 
   2  17   1       55.71       43.82      3.31 o 
   3  17   1      501.73      480.26     14.23 o 
   4  17   1       24.91       22.38      5.03 o 
   5  17   1       27.05       27.40     10.46 o 
   6  17   1      113.75      111.04      8.11 o 
  -6  18   1       32.97       28.95      4.81 o 
  -5  18   1       31.05       40.73      4.93 o 
  -4  18   1      253.56      257.04     10.48 o 
  -3  18   1       59.65       71.35      4.83 o 
  -2  18   1      581.36      579.04     11.89 o 
  -1  18   1       22.23       22.83      1.78 o 
   0  18   1      178.52      185.63      4.50 o 
   1  18   1       70.82       61.84      2.47 o 
   2  18   1      756.53      728.96     15.66 o 
   3  18   1      264.96      266.25     16.39 o 
   4  18   1      586.17      564.61     29.31 o 
   5  18   1       68.74       75.25      7.00 o 
   6  18   1       71.76       67.28      9.08 o 
  -6  19   1        9.81        3.07      3.54 o 
  -5  19   1      246.42      232.77     10.65 o 
  -4  19   1       12.32        3.92      2.72 o 
  -3  19   1      300.60      275.00      9.30 o 
  -2  19   1      361.78      373.34      9.06 o 
  -1  19   1      147.50      169.23      4.34 o 
   0  19   1       52.79       61.26      2.76 o 
   1  19   1      683.15      634.90     10.19 o 
   2  19   1        2.90        4.06      1.99 o 
   3  19   1      968.79      991.60     24.38 o 
   4  19   1       42.68       42.65      5.69 o 
   5  19   1      146.44      160.32     10.00 o 
   6  19   1       28.46       21.52      5.07 o 
  -5  20   1        8.32        4.24      3.11 o 
  -4  20   1       50.89       58.77      7.55 o 
  -3  20   1       88.23       71.53      5.06 o 
  -2  20   1      755.31      723.56     14.40 o 
  -1  20   1      521.97      530.63      9.17 o 
   0  20   1      585.66      599.23     11.13 o 
   1  20   1      593.30      563.69      9.48 o 
   2  20   1        3.60        2.80      2.02 o 
   3  20   1      871.27      854.99     22.24 o 
   4  20   1      450.53      428.00     17.35 o 
   5  20   1       19.54       13.90      4.24 o 
  -5  21   1        1.24        0.70      2.92 o 
  -4  21   1       23.54       24.03      4.36 o 
  -3  21   1      166.09      184.90      7.86 o 
  -2  21   1       38.99       39.04      4.83 o 
  -1  21   1        5.62        8.06      1.42 o 
   0  21   1     1813.62     1755.15     25.75 o 
   1  21   1       28.05       29.97      2.75 o 
   2  21   1      414.07      420.67     11.34 o 
   3  21   1      399.89      419.44     14.17 o 
   4  21   1       69.89       65.99      7.21 o 
   5  21   1       29.06       27.67     11.15 o 
  -5  22   1        7.76        7.84      3.74 o 
  -4  22   1        4.34        0.42      2.55 o 
  -3  22   1       33.74       23.37      2.36 o 
  -2  22   1       48.32       55.43      4.27 o 
  -1  22   1     1215.10     1222.41     19.79 o 
   0  22   1      119.10      179.63      5.59 o 
   1  22   1       61.80       57.27      3.87 o 
   2  22   1      273.63      261.76     12.71 o 
   3  22   1      250.85      256.30     10.98 o 
   4  22   1       21.91       23.64      5.21 o 
   5  22   1       84.42       88.28     17.86 o 
  -5  23   1       15.61       10.66      4.06 o 
  -4  23   1        0.19       -2.23      2.60 o 
  -3  23   1        0.52        0.66      1.68 o 
  -2  23   1      539.29      536.42     13.79 o 
  -1  23   1      611.29      601.13     13.06 o 
   0  23   1       68.12       69.17      3.76 o 
   1  23   1       54.33       56.26      4.27 o 
   2  23   1      943.10      946.68     29.52 o 
   3  23   1       67.89       58.55      3.67 o 
   4  23   1       12.78        8.74      7.11 o 
   5  23   1      220.06      232.30     13.51 o 
  -5  24   1       10.17       10.14      4.69 o 
  -4  24   1        8.72        3.55      3.93 o 
  -3  24   1        5.45        0.92      1.84 o 
  -2  24   1      121.99      111.44      6.05 o 
  -1  24   1        1.70        3.14      2.09 o 
   0  24   1       76.08       71.85      3.88 o 
   1  24   1      230.01      213.01      8.78 o 
   2  24   1      693.19      698.18     16.64 o 
   3  24   1       53.87       56.47      3.94 o 
   4  24   1      148.99      146.76     11.05 o 
   5  24   1        0.17        1.77      4.20 o 
  -5  25   1       84.34      109.14     10.39 o 
  -4  25   1        0.65        1.58      3.79 o 
  -3  25   1      278.71      279.23      8.88 o 
  -2  25   1       84.14       68.27      7.66 o 
  -1  25   1      185.83      172.61      7.17 o 
   0  25   1      349.57      344.26      8.38 o 
   1  25   1      320.34      317.14     10.08 o 
   2  25   1        1.48        6.02      2.65 o 
   3  25   1      583.82      602.69     15.59 o 
   4  25   1      169.30      165.52     12.11 o 
  -4  26   1        1.93        0.69      3.54 o 
  -3  26   1        4.85        3.62      2.33 o 
  -2  26   1       46.27       48.35      5.07 o 
  -1  26   1        4.60        7.81      2.62 o 
   0  26   1        7.59       16.90      2.48 o 
   1  26   1      356.48      347.96     10.78 o 
   2  26   1      104.13      106.93     10.76 o 
   3  26   1       34.64       36.78      5.61 o 
   4  26   1      252.32      258.32     24.54 o 
  -4  27   1        0.00        0.05      3.73 o 
  -3  27   1       12.54       12.62      3.11 o 
  -2  27   1      153.69      157.02      8.38 o 
  -1  27   1       63.83       66.67      4.97 o 
   0  27   1      376.96      372.29      9.05 o 
   1  27   1        1.01        6.56      2.66 o 
   2  27   1      374.82      384.28     13.43 o 
   3  27   1       44.69       48.80      6.27 o 
   4  27   1       14.93        5.24      4.63 o 
  -4  28   1       29.32       43.56      6.61 o 
  -3  28   1      107.04      119.64      6.75 o 
  -2  28   1       54.16       43.94      5.20 o 
  -1  28   1       55.62       64.79      5.90 o 
   0  28   1      215.92      231.99      7.49 o 
   1  28   1     1078.29     1112.69     27.27 o 
   2  28   1       19.39       17.81      4.09 o 
   3  28   1        1.77        0.68      2.52 o 
   4  28   1        0.76       -2.66      3.59 o 
  -4  29   1       13.32       14.05      6.01 o 
  -3  29   1        0.52        0.79      2.68 o 
  -2  29   1       32.79       25.78      4.51 o 
  -1  29   1       23.54       26.59      3.94 o 
   0  29   1      166.96      183.95      7.24 o 
   1  29   1      150.00      171.19      8.46 o 
   2  29   1      118.14      131.02      8.11 o 
   3  29   1      179.15      179.87      8.33 o 
  -3  30   1        0.05       -0.09      2.81 o 
  -2  30   1       29.74       35.83      5.13 o 
  -1  30   1       24.89       22.36      3.83 o 
   0  30   1        2.44       12.95      2.88 o 
   1  30   1       71.97       72.85      7.47 o 
   2  30   1      283.54      302.95     12.35 o 
   3  30   1        0.31       -4.21      4.21 o 
  -3  31   1        4.19        4.72      5.06 o 
  -2  31   1       23.00       25.86      4.71 o 
  -1  31   1       58.31       71.54      5.68 o 
   0  31   1       67.12       65.60      4.80 o 
   1  31   1      218.73      231.56     11.57 o 
   2  31   1       45.39       44.28      5.57 o 
   3  31   1       19.14       24.29      9.67 o 
  -2  32   1       56.42       51.60      5.98 o 
  -1  32   1       19.98       20.43      3.99 o 
   0  32   1       18.85       19.87      4.25 o 
   1  32   1      237.55      243.32     13.39 o 
   2  32   1       45.26       44.02      5.80 o 
  -2  33   1       49.01       53.37      6.22 o 
  -1  33   1        0.59        3.40      3.13 o 
   0  33   1       27.91       32.89      3.90 o 
   1  33   1        1.89        7.25      3.47 o 
   2  33   1       33.62       30.10      7.98 o 
  -1  34   1        0.41       -2.96      2.96 o 
   0  34   1       76.18       83.07      6.67 o 
   1  34   1      166.50      162.62      9.36 o 
  -6   0   2      102.09      118.70     12.53 o 
  -4   0   2      290.84      304.38      8.52 o 
  -2   0   2      172.42      139.92      4.58 o 
   0   0   2    16814.37    15323.88    838.61 o 
   2   0   2      277.83      201.30      6.97 o 
   4   0   2      105.03      124.89      5.26 o 
   6   0   2        1.54        4.57      3.10 o 
  -7   1   2       59.64       59.66      4.97 o 
  -6   1   2        7.32        5.59      2.53 o 
  -5   1   2        6.39        0.91      1.55 o 
  -4   1   2      300.39      292.54      5.83 o 
  -3   1   2      321.30      352.46      6.28 o 
  -2   1   2       25.14       33.25      1.67 o 
  -1   1   2      638.24      591.59     11.75 o 
   0   1   2      378.45      383.24      7.86 o 
   1   1   2     6541.51     6362.90    134.35 o 
   2   1   2       50.91       41.38      2.19 o 
   3   1   2      739.38      788.42     11.88 o 
   4   1   2       90.24       90.76      3.80 o 
   5   1   2        3.01        3.90      1.91 o 
   6   1   2       67.14       57.46      5.15 o 
   7   1   2      191.82      214.13     17.37 o 
  -7   2   2       56.06       74.36      6.21 o 
  -6   2   2       32.96       30.54      3.23 o 
  -5   2   2     1069.70     1104.29     18.31 o 
  -4   2   2        0.01       -1.10      1.10 o 
  -3   2   2      920.93      985.90     14.12 o 
  -2   2   2      673.35      709.34     14.80 o 
  -1   2   2      202.08      214.16      5.25 o 
   0   2   2       29.60       31.47      1.20 o 
   1   2   2      381.51      323.70     10.23 o 
   2   2   2      192.81      204.84      7.41 o 
   3   2   2     1023.93      996.09     14.44 o 
   4   2   2       34.22       38.75      2.45 o 
   5   2   2      999.84     1014.25     19.78 o 
   6   2   2       14.48       16.44      2.77 o 
   7   2   2        8.51        6.12      3.21 o 
  -7   3   2        3.65        3.88      3.22 o 
  -6   3   2      198.88      199.77      6.98 o 
  -5   3   2      103.25      103.20      4.01 o 
  -4   3   2      862.58      887.19     15.30 o 
  -3   3   2      591.56      645.70     10.01 o 
  -2   3   2        2.15        0.95      0.69 o 
  -1   3   2      166.56      153.90      3.74 o 
   0   3   2      190.52      220.56      6.07 o 
   1   3   2     5418.73     5551.83     83.74 o 
   2   3   2     3737.13     3793.62     58.07 o 
   3   3   2        5.04        5.80      2.10 o 
   4   3   2      551.66      511.81      9.88 o 
   5   3   2       27.11       23.83      3.22 o 
   6   3   2       44.33       41.77      3.60 o 
   7   3   2        2.81        3.18      2.98 o 
  -7   4   2       33.26       49.28      5.50 o 
  -6   4   2        4.70        7.45      3.03 o 
  -5   4   2      236.89      234.01      5.93 o 
  -4   4   2      494.99      502.18      8.67 o 
  -3   4   2      164.00      191.59      5.09 o 
  -2   4   2     1320.94     1270.17     20.28 o 
  -1   4   2      283.06      280.64      5.87 o 
   0   4   2     8028.81     7816.47     82.86 o 
   1   4   2       80.05       92.61      3.85 o 
   2   4   2       50.89       32.72      2.68 o 
   3   4   2     1243.63     1332.03     18.59 o 
   4   4   2        9.17        5.04      1.96 o 
   5   4   2       12.31       11.70      2.32 o 
   6   4   2       24.66       28.43      3.77 o 
   7   4   2       32.65       32.29      4.16 o 
  -7   5   2       89.34      104.00     14.01 o 
  -6   5   2      309.47      308.75     12.05 o 
  -5   5   2      158.65      149.36      4.64 o 
  -4   5   2       44.96       48.27      2.49 o 
  -3   5   2      176.81      180.79      4.19 o 
  -2   5   2        1.66        3.13      0.90 o 
  -1   5   2      574.50      524.71      8.05 o 
   0   5   2       26.51       33.01      1.31 o 
   1   5   2      407.28      340.11      8.13 o 
   2   5   2     1414.46     1400.05     31.10 o 
   3   5   2       75.84       86.40      3.58 o 
   4   5   2      111.79      115.00      4.08 o 
   5   5   2       64.08       62.42      4.18 o 
   6   5   2      133.17      136.65      7.60 o 
  -7   6   2       95.93       85.92      7.05 o 
  -6   6   2       20.50       26.11      3.63 o 
  -5   6   2      730.12      702.47     12.87 o 
  -4   6   2       33.36       31.10      2.19 o 
  -3   6   2      358.34      366.35      6.79 o 
  -2   6   2      242.88      246.94      6.10 o 
  -1   6   2      298.79      320.94      5.67 o 
   0   6   2     3855.60     3677.66     40.05 o 
   1   6   2       27.55       33.60      1.77 o 
   2   6   2       57.92       59.59      3.25 o 
   3   6   2        2.70        0.00      1.03 o 
   4   6   2      464.34      520.69     10.18 o 
   5   6   2      580.37      553.91     20.86 o 
   6   6   2       33.33       36.27      4.16 o 
  -7   7   2       53.87       63.14      6.45 o 
  -6   7   2      283.29      299.27     10.07 o 
  -5   7   2       27.38       25.72      3.95 o 
  -4   7   2      776.08      739.14     13.12 o 
  -3   7   2      132.66      143.25      3.87 o 
  -2   7   2       56.67       55.16      2.43 o 
  -1   7   2     1814.67     1726.31     22.92 o 
   0   7   2     1500.84     1473.66     17.18 o 
   1   7   2     3070.74     3013.95     42.14 o 
   2   7   2      508.61      551.40     10.92 o 
   3   7   2      109.89      113.42      3.82 o 
   4   7   2     1129.01     1074.44     32.14 o 
   5   7   2       31.38       21.14      2.91 o 
   6   7   2        0.77        0.19      2.26 o 
  -7   8   2      102.03      114.19      8.26 o 
  -6   8   2        9.76       10.80      4.50 o 
  -5   8   2      313.18      317.70     11.06 o 
  -4   8   2       38.00       45.69      2.66 o 
  -3   8   2      791.37      817.41     12.80 o 
  -2   8   2      803.48      923.26     14.93 o 
  -1   8   2      791.48      851.87     12.55 o 
   0   8   2      313.95      364.94      5.14 o 
   1   8   2        0.32        0.17      0.66 o 
   2   8   2      465.86      472.78      9.98 o 
   3   8   2      569.74      554.67     16.01 o 
   4   8   2       77.81       94.81      4.66 o 
   5   8   2      255.25      239.89      9.43 o 
   6   8   2        5.58        4.75      2.59 o 
  -6   9   2      284.64      310.03     12.52 o 
  -5   9   2      136.78      124.19      5.48 o 
  -4   9   2      447.01      445.16      9.31 o 
  -3   9   2      470.70      463.31     10.30 o 
  -2   9   2     2897.31     3037.26     42.98 o 
  -1   9   2     4947.94     5064.09     58.59 o 
   0   9   2     2941.83     2919.67     30.52 o 
   1   9   2       35.34       52.63      2.22 o 
   2   9   2      140.83      154.31      6.64 o 
   3   9   2       60.67       72.05      4.51 o 
   4   9   2     1503.65     1463.62     71.63 o 
   5   9   2       55.40       45.20      5.82 o 
   6   9   2       25.86       22.86      3.47 o 
  -6  10   2        1.89        1.60      3.03 o 
  -5  10   2       32.64       33.60      2.89 o 
  -4  10   2       27.61       24.25      2.75 o 
  -3  10   2      286.53      272.89      7.42 o 
  -2  10   2      123.78      124.08      3.17 o 
  -1  10   2      212.29      245.24      4.74 o 
   0  10   2      457.09      490.34      6.65 o 
   1  10   2      845.27      834.35     12.59 o 
   2  10   2     1262.84     1296.05     17.91 o 
   3  10   2      306.62      266.82      8.30 o 
   4  10   2       45.91       59.44      4.08 o 
   5  10   2       32.27       37.25      4.20 o 
   6  10   2      108.88       97.25      6.32 o 
  -6  11   2        1.02        3.22      2.05 o 
  -5  11   2       37.31       39.93      3.21 o 
  -4  11   2      221.14      186.16     10.00 o 
  -3  11   2      343.66      368.84      9.34 o 
  -2  11   2      389.79      397.90      7.35 o 
  -1  11   2     3362.52     3259.54     38.93 o 
   0  11   2       40.35       51.32      1.87 o 
   1  11   2      209.84      178.03      4.34 o 
   2  11   2      107.84      104.30      3.51 o 
   3  11   2        1.59        2.33      1.62 o 
   4  11   2      256.73      235.69      9.82 o 
   5  11   2      139.55      134.17      7.41 o 
   6  11   2       12.63        8.76      4.05 o 
  -6  12   2      115.20      118.73      6.56 o 
  -5  12   2       27.60       24.97      2.83 o 
  -4  12   2       99.62      102.97      5.17 o 
  -3  12   2      645.80      653.09     12.52 o 
  -2  12   2     1898.15     1872.10     23.85 o 
  -1  12   2     1082.16     1117.94     13.95 o 
   0  12   2      329.87      293.68      4.56 o 
   1  12   2      136.46      144.70      3.98 o 
   2  12   2      200.33      202.41      4.91 o 
   3  12   2        0.96        1.42      1.97 o 
   4  12   2       94.93       89.77      8.88 o 
   5  12   2       30.49       28.41      4.09 o 
   6  12   2       70.89       84.08      6.32 o 
  -6  13   2      213.30      230.53      9.47 o 
  -5  13   2       34.34       30.65      3.11 o 
  -4  13   2      857.89      814.84     16.13 o 
  -3  13   2      445.10      445.23     11.16 o 
  -2  13   2       24.28       20.71      1.76 o 
  -1  13   2       16.55       27.11      1.62 o 
   0  13   2      570.69      585.68      7.62 o 
   1  13   2      486.60      495.66      7.82 o 
   2  13   2       70.06       63.53      2.87 o 
   3  13   2       35.82       32.27      3.48 o 
   4  13   2      895.58      797.35     23.30 o 
   5  13   2       18.90       25.43      5.03 o 
   6  13   2       69.78       68.80     16.68 o 
  -6  14   2       32.53       32.38      5.40 o 
  -5  14   2      281.94      313.23     12.95 o 
  -4  14   2      131.20      137.78      5.57 o 
  -3  14   2      751.53      707.95     14.12 o 
  -2  14   2       20.80       21.75      1.89 o 
  -1  14   2      240.73      257.82      4.58 o 
   0  14   2      215.78      193.91      3.72 o 
   1  14   2       53.72       48.38      2.00 o 
   2  14   2      140.14      133.42      4.64 o 
   3  14   2      514.73      476.10     15.45 o 
   4  14   2      295.37      248.23     11.04 o 
   5  14   2      129.28      123.67      7.81 o 
   6  14   2        4.73        6.70      3.25 o 
  -6  15   2      110.66      118.03      7.24 o 
  -5  15   2        5.58       12.82      3.22 o 
  -4  15   2      445.62      472.94     12.32 o 
  -3  15   2      385.71      371.77      9.40 o 
  -2  15   2       21.62       19.93      2.23 o 
  -1  15   2      410.51      438.85      6.68 o 
   0  15   2      662.94      669.31      9.08 o 
   1  15   2      429.18      414.33      7.11 o 
   2  15   2       63.60       59.21      4.82 o 
   3  15   2     1956.07     1880.54     38.52 o 
   4  15   2       85.50       97.89      7.02 o 
   5  15   2        2.03        2.72      3.16 o 
   6  15   2       14.07       14.59      3.88 o 
  -6  16   2       43.79       40.96      4.92 o 
  -5  16   2      196.57      211.50      9.60 o 
  -4  16   2      779.24      839.33     16.64 o 
  -3  16   2      151.80      146.55      5.81 o 
  -2  16   2      667.22      672.89     11.98 o 
  -1  16   2       51.79       52.94      2.13 o 
   0  16   2      599.25      512.30      8.28 o 
   1  16   2      639.66      610.80      9.66 o 
   2  16   2      155.28      140.18      5.35 o 
   3  16   2      567.65      547.39     15.38 o 
   4  16   2       60.32       58.28      8.49 o 
   5  16   2        3.35        0.41      2.72 o 
   6  16   2      261.26      251.81     12.17 o 
  -6  17   2       30.08       29.67      4.65 o 
  -5  17   2       48.61       55.79      5.53 o 
  -4  17   2      290.81      250.88     10.31 o 
  -3  17   2      319.27      313.59      8.88 o 
  -2  17   2        0.87       -1.33      1.33 o 
  -1  17   2        0.29       -0.99      0.99 o 
   0  17   2      221.25      233.40      5.14 o 
   1  17   2      355.55      345.69      6.57 o 
   2  17   2       88.89       73.75      4.19 o 
   3  17   2      134.73      124.40      6.97 o 
   4  17   2        0.01       -1.65      2.51 o 
   5  17   2       72.70       83.30      7.29 o 
   6  17   2        5.73        5.89      3.83 o 
  -6  18   2       98.43       97.09      7.28 o 
  -5  18   2      287.39      302.05     12.25 o 
  -4  18   2      119.41      129.09      7.65 o 
  -3  18   2      309.00      261.31     11.62 o 
  -2  18   2      426.67      413.92      9.58 o 
  -1  18   2       60.47       56.21      2.42 o 
   0  18   2       13.01        4.41      1.34 o 
   1  18   2      198.30      194.65      5.10 o 
   2  18   2      354.17      340.24      9.43 o 
   3  18   2      931.77      860.98     35.10 o 
   4  18   2        8.12        4.82      3.32 o 
   5  18   2       48.27       37.58      6.81 o 
   6  18   2      109.24      129.30     11.65 o 
  -6  19   2       55.92       70.68      6.73 o 
  -5  19   2       28.76       29.25      4.69 o 
  -4  19   2       95.06      138.37      8.16 o 
  -3  19   2      238.16      223.59      8.41 o 
  -2  19   2      332.64      306.73      8.06 o 
  -1  19   2      446.65      447.43      7.56 o 
   0  19   2      141.94      140.44      4.13 o 
   1  19   2     1005.90     1012.00     14.83 o 
   2  19   2      129.46      120.67      5.51 o 
   3  19   2      678.72      627.36     17.90 o 
   4  19   2      296.34      268.65     13.22 o 
   5  19   2        0.67       -0.99      3.36 o 
  -5  20   2      131.43      141.49      8.91 o 
  -4  20   2      120.29      108.14      7.43 o 
  -3  20   2      236.76      233.50      8.83 o 
  -2  20   2      134.09      118.55      5.06 o 
  -1  20   2      226.73      204.20      4.69 o 
   0  20   2      595.94      563.08     10.74 o 
   1  20   2      594.57      585.79      9.91 o 
   2  20   2       53.90       50.68      3.98 o 
   3  20   2       58.53       75.99      6.13 o 
   4  20   2      118.03      119.39      9.33 o 
   5  20   2      188.34      195.42     11.76 o 
  -5  21   2       23.19       15.40      4.36 o 
  -4  21   2       75.07       94.57      7.17 o 
  -3  21   2       72.16       89.02      3.69 o 
  -2  21   2        0.07       -1.60      1.60 o 
  -1  21   2      245.19      216.43      8.17 o 
   0  21   2       75.38       67.66      3.62 o 
   1  21   2      260.24      236.69      6.68 o 
   2  21   2      337.72      333.72      9.98 o 
   3  21   2      161.08      144.42      8.25 o 
   4  21   2      267.16      212.95     12.31 o 
   5  21   2      168.04      155.53     10.81 o 
  -5  22   2       21.49       14.04      4.51 o 
  -4  22   2        0.09        1.27      2.96 o 
  -3  22   2       62.70       56.62      3.37 o 
  -2  22   2        0.09        0.68      1.92 o 
  -1  22   2      190.82      183.09      4.90 o 
   0  22   2      122.76      117.83      4.73 o 
   1  22   2       22.70       18.37      2.64 o 
   2  22   2       50.17       52.29      4.36 o 
   3  22   2       37.66       38.38      7.05 o 
   4  22   2      132.73      127.84     10.10 o 
   5  22   2        8.22        8.52      4.74 o 
  -5  23   2        1.52        0.91      3.35 o 
  -4  23   2       47.94       43.80      5.69 o 
  -3  23   2      244.51      244.67      7.19 o 
  -2  23   2      862.58      842.01     27.51 o 
  -1  23   2      160.23      150.60      6.60 o 
   0  23   2      632.96      613.71     13.90 o 
   1  23   2       24.90       23.62      3.10 o 
   2  23   2        2.91        6.20      2.68 o 
   3  23   2        7.05        2.92      3.22 o 
   4  23   2      535.10      540.88     21.78 o 
   5  23   2      142.83      155.99     11.52 o 
  -5  24   2       10.06       13.64      6.28 o 
  -4  24   2        0.22       -0.97      2.82 o 
  -3  24   2      222.35      218.94      6.98 o 
  -2  24   2      345.74      337.63     10.72 o 
  -1  24   2      418.15      397.38     11.33 o 
   0  24   2       94.33      103.25      4.57 o 
   1  24   2        2.42        2.83      2.30 o 
   2  24   2        4.18        3.82      2.59 o 
   3  24   2      180.08      170.25      9.63 o 
   4  24   2      234.60      243.02     14.23 o 
   5  24   2       77.39       63.25      8.39 o 
  -4  25   2       65.15       76.85     12.11 o 
  -3  25   2        6.01        2.59      2.03 o 
  -2  25   2      312.60      323.20     11.85 o 
  -1  25   2      406.14      405.10     12.19 o 
   0  25   2      317.78      322.75      8.15 o 
   1  25   2       28.35       29.07      5.04 o 
   2  25   2      883.74      850.32     22.14 o 
   3  25   2        0.87        2.56      2.17 o 
   4  25   2      196.96      202.31     22.50 o 
  -4  26   2        6.92        4.88      3.42 o 
  -3  26   2       82.44       72.43      4.78 o 
  -2  26   2       36.14       34.59      4.57 o 
  -1  26   2        3.06        4.94      2.45 o 
   0  26   2      111.96      118.13      5.04 o 
   1  26   2        5.43        3.12      3.15 o 
   2  26   2       15.16       15.79      3.81 o 
   3  26   2      144.54      147.47      7.92 o 
   4  26   2      135.25      123.99      9.17 o 
  -4  27   2       28.24       33.80      6.14 o 
  -3  27   2       62.68       66.68      5.20 o 
  -2  27   2       24.49       30.05      5.55 o 
  -1  27   2      140.60      154.48      7.22 o 
   0  27   2       21.15       19.84      2.73 o 
   1  27   2      179.35      185.85      7.98 o 
   2  27   2      237.38      251.32     11.11 o 
   3  27   2       37.79       44.18      4.30 o 
   4  27   2      162.03      147.88     10.08 o 
  -4  28   2        2.10        2.36      4.07 o 
  -3  28   2       62.44       51.98      6.20 o 
  -2  28   2       88.41       96.09      7.02 o 
  -1  28   2        0.20        2.34      2.52 o 
   0  28   2       24.60       27.83      3.00 o 
   1  28   2       55.66       54.74      4.88 o 
   2  28   2      210.93      218.33     10.14 o 
   3  28   2       43.40       33.87      7.02 o 
   4  28   2      289.29      295.47     19.32 o 
  -3  29   2        0.10       -1.89      2.69 o 
  -2  29   2      233.76      224.08     10.40 o 
  -1  29   2      177.01      180.49      8.10 o 
   0  29   2       19.89       21.92      3.23 o 
   1  29   2      106.87      102.50     10.60 o 
   2  29   2      208.98      215.66     10.31 o 
   3  29   2        3.32        6.08      5.07 o 
  -3  30   2      233.19      235.80      9.92 o 
  -2  30   2        0.28        3.34      3.45 o 
  -1  30   2      167.86      182.56      8.30 o 
   0  30   2        3.13        3.32      2.39 o 
   1  30   2       18.28       16.81      3.69 o 
   2  30   2       30.26       33.45      5.18 o 
   3  30   2      283.04      253.68     15.84 o 
  -3  31   2      132.51      146.00     12.63 o 
  -2  31   2      108.19      104.62      7.68 o 
  -1  31   2       22.10       20.39      3.88 o 
   0  31   2       19.49       17.22      3.28 o 
   1  31   2        0.80        1.13      2.86 o 
   2  31   2       55.03       47.16      5.70 o 
   3  31   2        5.14        3.90      7.01 o 
  -2  32   2      312.40      350.56     14.00 o 
  -1  32   2       72.86       72.88      5.98 o 
   0  32   2      223.79      217.90      9.57 o 
   1  32   2      100.10      116.73      7.15 o 
   2  32   2       51.20       61.65      6.50 o 
  -2  33   2        7.12       13.71      4.91 o 
  -1  33   2      106.81      138.37      8.55 o 
   0  33   2        1.10        9.49      3.05 o 
   1  33   2        0.67        2.63      3.03 o 
  -1  34   2        0.69       11.06      4.00 o 
   0  34   2       57.26       57.43      5.75 o 
   1  34   2       27.67       27.35      4.92 o 
  -7   0   3        9.78       10.91      4.02 o 
  -5   0   3      821.42      842.75     25.06 o 
  -3   0   3      217.82      210.31      6.98 o 
  -1   0   3    14793.91    14061.34    319.84 o 
   1   0   3     5764.51     5748.89    100.78 o 
   3   0   3      117.89      105.05      6.51 o 
   5   0   3      383.12      363.81     18.16 o 
  -7   1   3       17.02       19.00      3.28 o 
  -6   1   3       93.57       85.92      5.11 o 
  -5   1   3       46.25       49.50      3.89 o 
  -4   1   3      331.71      337.91      7.42 o 
  -3   1   3        4.26        5.26      1.25 o 
  -2   1   3       89.92      110.20      4.25 o 
  -1   1   3      749.77      829.78     22.92 o 
   0   1   3     1263.51     1271.23     15.04 o 
   1   1   3     1145.75     1229.67     27.62 o 
   2   1   3      612.28      667.50     26.95 o 
   3   1   3      152.26      123.56      6.81 o 
   4   1   3       44.07       30.60      5.13 o 
   5   1   3        1.83       11.89      7.60 o 
   6   1   3      677.50      671.32     24.77 o 
  -7   2   3        4.74        6.96      2.70 o 
  -6   2   3       19.54       24.80      3.24 o 
  -5   2   3      187.50      182.29      6.70 o 
  -4   2   3     1169.92     1108.53     20.39 o 
  -3   2   3      128.92      131.72      3.79 o 
  -2   2   3      409.07      480.93      9.96 o 
  -1   2   3       28.61       19.92      1.14 o 
   0   2   3       60.57       54.56      1.74 o 
   1   2   3      258.19      243.30      5.09 o 
   2   2   3       42.19       23.05      3.53 o 
   3   2   3        7.64        2.22      1.92 o 
   4   2   3     1251.03     1112.67     28.47 o 
   5   2   3       51.69       51.61      4.75 o 
   6   2   3        0.03       13.72     11.15 o 
  -7   3   3       51.86       54.17      7.18 o 
  -6   3   3       90.75       96.23      5.33 o 
  -5   3   3      106.17       95.11      4.98 o 
  -4   3   3       89.28       93.35      3.88 o 
  -3   3   3        4.68       14.25      1.50 o 
  -2   3   3       77.15       83.96      3.98 o 
  -1   3   3        9.91       10.86      1.19 o 
   0   3   3      488.91      518.45     11.17 o 
   1   3   3      168.97      228.22      4.10 o 
   2   3   3      223.98      231.59      7.17 o 
   3   3   3     1067.16     1057.07     32.00 o 
   4   3   3       82.07       69.05      9.67 o 
   5   3   3       22.76       17.58      3.56 o 
   6   3   3        5.03        6.05      2.92 o 
  -7   4   3        1.64        1.31      2.48 o 
  -6   4   3       49.54       54.42      4.29 o 
  -5   4   3      388.12      378.82     10.36 o 
  -4   4   3       72.60       73.40      3.50 o 
  -3   4   3      127.35      144.65      4.37 o 
  -2   4   3       59.59       85.60      4.07 o 
  -1   4   3     3254.67     3288.83     38.60 o 
   0   4   3     2221.47     2382.08     28.69 o 
   1   4   3      618.71      635.91      8.90 o 
   2   4   3        4.16        2.30      1.22 o 
   3   4   3      184.50      229.11     17.01 o 
   4   4   3       54.61       41.90      7.60 o 
   5   4   3       22.70       23.38      3.62 o 
   6   4   3        5.72        7.59      3.32 o 
  -7   5   3       37.69       31.24      4.25 o 
  -6   5   3       78.74       75.25      4.89 o 
  -5   5   3        5.32        8.57      2.34 o 
  -4   5   3      771.70      741.05     16.21 o 
  -3   5   3      183.38      201.82      5.35 o 
  -2   5   3      832.54      819.67     20.67 o 
  -1   5   3      557.32      567.52      9.17 o 
   0   5   3    13895.38    13845.96    146.29 o 
   1   5   3      290.44      264.91      5.16 o 
   2   5   3        4.51        2.27      1.18 o 
   3   5   3       27.72       20.86      2.62 o 
   4   5   3        0.10       -1.81      1.81 o 
   5   5   3       98.00       93.81      6.29 o 
   6   5   3      249.13      232.41     10.51 o 
  -7   6   3       34.47       30.32      3.31 o 
  -6   6   3        0.88        0.44      2.07 o 
  -5   6   3      350.33      349.51     11.25 o 
  -4   6   3      705.05      718.01     13.39 o 
  -3   6   3        2.47       17.20      1.78 o 
  -2   6   3      943.50      949.71     15.47 o 
  -1   6   3      101.45       77.96      2.34 o 
   0   6   3        1.18       14.60      1.86 o 
   1   6   3      155.20      140.14      3.11 o 
   2   6   3        2.01        8.59      1.85 o 
   3   6   3      477.28      481.55     16.96 o 
   4   6   3       41.44       43.15      4.30 o 
   5   6   3      256.35      243.52     10.40 o 
   6   6   3       17.11       19.71      3.93 o 
  -6   7   3      371.75      341.36     10.32 o 
  -5   7   3      641.32      587.87     14.04 o 
  -4   7   3      241.98      276.54      7.06 o 
  -3   7   3      417.64      358.87      8.85 o 
  -2   7   3      605.44      580.03     15.68 o 
  -1   7   3      238.32      256.71      4.35 o 
   0   7   3      844.64      741.03      9.89 o 
   1   7   3        1.89        0.24      0.65 o 
   2   7   3     1055.19     1050.11     19.13 o 
   3   7   3     1090.44     1092.32     29.52 o 
   4   7   3       48.77       54.20      4.74 o 
   5   7   3        9.21        8.55      3.75 o 
   6   7   3       60.41       66.16      5.83 o 
  -6   8   3        8.25       12.46      2.79 o 
  -5   8   3        0.02        0.25      1.92 o 
  -4   8   3      614.68      595.58     13.69 o 
  -3   8   3      390.45      371.31      9.23 o 
  -2   8   3      274.48      338.34      7.45 o 
  -1   8   3       82.04      108.73      2.60 o 
   0   8   3      146.92      157.06      5.88 o 
   1   8   3      101.94      123.48      2.50 o 
   2   8   3      412.17      351.27      8.61 o 
   3   8   3       34.92       31.50      5.52 o 
   4   8   3       25.03       22.74      3.50 o 
   5   8   3      217.63      219.09     10.56 o 
   6   8   3        1.76       -1.68      2.59 o 
  -6   9   3       33.67       31.43      3.66 o 
  -5   9   3      132.02      136.67      6.21 o 
  -4   9   3      303.32      296.58      8.83 o 
  -3   9   3      132.05      108.66      6.50 o 
  -2   9   3      214.71      231.10      4.37 o 
  -1   9   3      412.95      450.97      6.70 o 
   0   9   3     3431.77     3420.17     38.20 o 
   1   9   3      211.88      290.37      5.60 o 
   2   9   3      115.66      113.97      3.47 o 
   3   9   3      185.90      185.69     12.14 o 
   4   9   3      148.16      132.41      7.53 o 
   5   9   3      109.50      100.81     15.20 o 
   6   9   3       24.73       23.41      4.12 o 
  -6  10   3        8.98        6.71      2.57 o 
  -5  10   3       41.52       32.77      4.67 o 
  -4  10   3      120.92      114.67      6.70 o 
  -3  10   3       26.88       26.23      2.69 o 
  -2  10   3        8.22       15.77      1.52 o 
  -1  10   3     4409.18     4600.50     50.39 o 
   0  10   3      358.45      413.20      6.12 o 
   1  10   3       22.99       16.51      1.14 o 
   2  10   3      205.36      187.89      4.99 o 
   3  10   3       28.20       36.16      4.21 o 
   4  10   3        0.03       -0.05      2.66 o 
   5  10   3       23.59       16.20      3.69 o 
   6  10   3        8.92        4.37      2.80 o 
  -6  11   3       22.83       13.65      2.88 o 
  -5  11   3        5.32        4.29      2.20 o 
  -4  11   3        5.85        9.38      2.37 o 
  -3  11   3       56.86       59.86      4.19 o 
  -2  11   3     4088.42     4211.42     49.94 o 
  -1  11   3      671.85      685.02      8.82 o 
   0  11   3      428.88      360.49      5.62 o 
   1  11   3        0.55        3.24      1.58 o 
   2  11   3       76.80       81.34      3.35 o 
   3  11   3      216.27      173.07      8.74 o 
   4  11   3      231.47      210.05     10.36 o 
   5  11   3       18.34       17.91      3.75 o 
   6  11   3       28.76       27.50      4.51 o 
  -6  12   3        3.12        2.64      2.21 o 
  -5  12   3       17.58       11.99      2.70 o 
  -4  12   3      593.33      554.68     13.70 o 
  -3  12   3     1662.77     1705.45     30.53 o 
  -2  12   3        5.14        5.04      1.33 o 
  -1  12   3      324.67      281.80      4.65 o 
   0  12   3       74.90       88.50      3.05 o 
   1  12   3      325.97      296.02      5.00 o 
   2  12   3        1.86        0.62      1.30 o 
   3  12   3      225.68      261.29     23.00 o 
   4  12   3      310.42      278.83     11.94 o 
   5  12   3       18.43       17.28      3.76 o 
   6  12   3        2.93        5.97      3.21 o 
  -6  13   3        0.72        1.90      2.40 o 
  -5  13   3      241.44      249.43      8.94 o 
  -4  13   3       30.36       35.20      3.61 o 
  -3  13   3     1165.64     1162.81     26.16 o 
  -2  13   3        1.78        0.06      1.15 o 
  -1  13   3     1813.65     1898.37     23.97 o 
   0  13   3      619.89      652.68     11.93 o 
   1  13   3      199.67      170.80      3.61 o 
   2  13   3      113.30      100.17      4.34 o 
   3  13   3      378.17      325.54     13.36 o 
   4  13   3      341.20      311.75     13.62 o 
   5  13   3       31.37       35.73      5.33 o 
   6  13   3        9.65       13.56      3.79 o 
  -6  14   3      160.26      189.81      9.29 o 
  -5  14   3       13.35       14.57      2.80 o 
  -4  14   3      434.10      409.67     11.93 o 
  -3  14   3      306.53      330.44      9.83 o 
  -2  14   3       56.39       42.00      2.93 o 
  -1  14   3      197.00      214.51      4.53 o 
   0  14   3      126.98      104.80      2.94 o 
   1  14   3        6.65        7.21      1.22 o 
   2  14   3      575.52      565.95     12.58 o 
   3  14   3       36.89       33.15      3.86 o 
   4  14   3       26.99       24.37      6.22 o 
   5  14   3        2.66        1.82      2.94 o 
   6  14   3       63.48       65.03      6.63 o 
  -6  15   3        2.88        2.95      3.08 o 
  -5  15   3       62.40       74.80      4.84 o 
  -4  15   3      165.49      152.48      9.49 o 
  -3  15   3      251.09      252.56      8.61 o 
  -2  15   3      477.89      489.00     14.20 o 
  -1  15   3       46.74       41.03      2.54 o 
   0  15   3     1132.44     1176.67     14.44 o 
   1  15   3      133.94      120.41      3.12 o 
   2  15   3      198.15      181.18      7.75 o 
   3  15   3       49.02       53.59      7.98 o 
   4  15   3       72.69       66.33      6.35 o 
   5  15   3       32.14       26.38      4.88 o 
   6  15   3       20.18       15.58      4.55 o 
  -6  16   3       35.67       37.66      5.05 o 
  -5  16   3        7.98        3.08      2.61 o 
  -4  16   3        3.14        2.64      2.07 o 
  -3  16   3      975.68      992.80     20.92 o 
  -2  16   3      429.27      405.42      9.41 o 
  -1  16   3     3920.02     3883.56     43.90 o 
   0  16   3        1.04        0.35      0.95 o 
   1  16   3      450.82      445.62      7.91 o 
   2  16   3       35.45       27.68      3.93 o 
   3  16   3       69.95       68.56      5.37 o 
   4  16   3        0.75        4.79      3.10 o 
   5  16   3       42.50       54.84      6.16 o 
   6  16   3       36.72       45.68      6.81 o 
  -6  17   3       47.57       50.32      5.72 o 
  -5  17   3       85.79       88.83      6.13 o 
  -4  17   3       56.85       60.57      4.40 o 
  -3  17   3       41.67       37.58      4.41 o 
  -2  17   3      585.47      600.97     12.43 o 
  -1  17   3        0.07        1.07      1.11 o 
   0  17   3      260.59      252.87      4.79 o 
   1  17   3      166.74      167.89      4.35 o 
   2  17   3        5.91        5.39      2.16 o 
   3  17   3      383.01      337.39     12.06 o 
   4  17   3        1.06        3.02      2.99 o 
   5  17   3       35.36       34.44      5.58 o 
  -6  18   3       95.69       91.40      7.86 o 
  -5  18   3        0.36       -0.38      2.53 o 
  -4  18   3      194.66      196.10      8.58 o 
  -3  18   3      109.31      138.10      6.18 o 
  -2  18   3       18.67       16.47      2.27 o 
  -1  18   3      217.27      194.23      4.36 o 
   0  18   3       24.80       26.72      2.04 o 
   1  18   3        2.69        1.00      1.21 o 
   2  18   3     1573.88     1508.07     28.03 o 
   3  18   3      250.03      253.57     10.37 o 
   4  18   3      238.13      237.52     13.13 o 
   5  18   3      126.31      107.45      8.73 o 
  -5  19   3      412.71      439.97     15.65 o 
  -4  19   3       49.94       47.58      4.82 o 
  -3  19   3      120.49      110.14      6.81 o 
  -2  19   3      377.49      382.75      8.87 o 
  -1  19   3       68.93       64.08      2.68 o 
   0  19   3        5.11        7.65      1.85 o 
   1  19   3     1337.66     1293.76     18.33 o 
   2  19   3        8.80        8.97      2.53 o 
   3  19   3        0.24        0.48      2.54 o 
   4  19   3      157.91      148.68     10.01 o 
   5  19   3      194.08      188.39     11.62 o 
  -5  20   3        0.75       -0.72      3.89 o 
  -4  20   3        0.52       -0.45      2.70 o 
  -3  20   3       23.45       22.08      3.29 o 
  -2  20   3      126.52      123.92      4.95 o 
  -1  20   3      400.31      424.60      7.27 o 
   0  20   3      599.32      579.42     11.12 o 
   1  20   3      797.33      779.51     12.47 o 
   2  20   3        2.07        0.65      2.05 o 
   3  20   3      116.32      127.59      8.31 o 
   4  20   3       85.02      101.51     13.82 o 
   5  20   3       81.52       79.27     13.42 o 
  -5  21   3        3.21        5.70      3.66 o 
  -4  21   3       23.04       26.22      4.78 o 
  -3  21   3       94.79       91.92      6.01 o 
  -2  21   3      313.24      321.87     10.24 o 
  -1  21   3      336.80      329.32      7.07 o 
   0  21   3     1525.35     1501.13     22.92 o 
   1  21   3       51.67       58.03      3.91 o 
   2  21   3      114.66      112.49      6.43 o 
   3  21   3       35.45       39.92      5.08 o 
   4  21   3        0.07        0.84      3.74 o 
   5  21   3      159.00      163.68     11.52 o 
  -5  22   3       65.89       71.35      8.35 o 
  -4  22   3       64.43       71.31      6.77 o 
  -3  22   3      170.66      184.89      8.34 o 
  -2  22   3        0.23        2.06      2.07 o 
  -1  22   3      615.84      580.83     11.72 o 
   0  22   3      101.98      114.99      6.81 o 
   1  22   3       60.21       69.11      4.66 o 
   2  22   3      212.38      202.85     11.65 o 
   3  22   3        0.34       -0.33      2.50 o 
   4  22   3       25.11       25.87      5.78 o 
   5  22   3      101.40       98.06      9.58 o 
  -5  23   3      161.09      149.22     12.84 o 
  -4  23   3       61.14       73.30      7.08 o 
  -3  23   3       67.95       60.19      3.81 o 
  -2  23   3      526.20      505.38     12.09 o 
  -1  23   3       64.75       58.42      3.49 o 
   0  23   3      445.20      424.67      9.45 o 
   1  23   3      359.41      349.99     13.99 o 
   2  23   3      363.91      366.96     11.09 o 
   3  23   3      192.44      191.49     10.22 o 
   4  23   3       18.55       14.13      5.26 o 
   5  23   3      141.09      135.35     14.11 o 
  -5  24   3        0.54        0.29      3.46 o 
  -4  24   3      110.93      124.86     11.33 o 
  -3  24   3       24.04       29.24      3.95 o 
  -2  24   3       21.13       23.02      3.88 o 
  -1  24   3       42.00       38.54      3.99 o 
   0  24   3        5.57        9.80      2.23 o 
   1  24   3      447.32      457.76     17.78 o 
   2  24   3      426.50      422.98     13.79 o 
   3  24   3        3.73        2.76      3.45 o 
   4  24   3       30.23       51.32     10.36 o 
  -4  25   3       30.14       31.68      4.89 o 
  -3  25   3       44.04       40.69      3.51 o 
  -2  25   3       14.48       23.41      3.98 o 
  -1  25   3        0.55        0.20      2.14 o 
   0  25   3      229.76      224.05      6.74 o 
   1  25   3      518.14      540.72     14.16 o 
   2  25   3        8.81       13.01      3.55 o 
   3  25   3      334.55      328.63     13.81 o 
   4  25   3        9.84        6.93      4.94 o 
  -4  26   3       60.82       60.60      6.20 o 
  -3  26   3       14.54       15.18      2.77 o 
  -2  26   3       51.95       54.39      5.48 o 
  -1  26   3       32.38       36.63      5.47 o 
   0  26   3       30.54       28.93      3.10 o 
   1  26   3      346.48      353.72     11.13 o 
   2  26   3      244.83      254.34     10.68 o 
   3  26   3        1.47        2.79      4.51 o 
   4  26   3       71.53       65.95      7.58 o 
  -4  27   3       38.70       41.25      5.55 o 
  -3  27   3        0.29       -0.99      2.43 o 
  -2  27   3      444.10      447.30     18.85 o 
  -1  27   3        0.35        1.85      2.48 o 
   0  27   3      137.33      136.82      5.85 o 
   1  27   3       75.20       83.13      7.09 o 
   2  27   3      146.93      160.50      8.60 o 
   3  27   3       54.81       61.47      8.37 o 
   4  27   3      107.79      131.77      9.94 o 
  -4  28   3        0.31        3.92      3.91 o 
  -3  28   3      291.00      337.98     11.89 o 
  -2  28   3       19.83       16.55      4.52 o 
  -1  28   3      315.55      322.79     10.79 o 
   0  28   3        8.39        8.46      2.62 o 
   1  28   3      801.05      801.14     19.18 o 
   2  28   3       84.45       87.25      6.84 o 
   3  28   3       19.85       18.59      6.07 o 
  -3  29   3       19.69       25.24      4.12 o 
  -2  29   3       14.08       12.88      4.00 o 
  -1  29   3        1.39        2.84      2.68 o 
   0  29   3       26.34       25.12      3.50 o 
   1  29   3        4.59       16.98      4.33 o 
   2  29   3      169.96      176.89      9.45 o 
   3  29   3      341.93      358.06     18.49 o 
  -3  30   3        0.11        0.63      4.60 o 
  -2  30   3        2.01       -0.17      3.16 o 
  -1  30   3       46.05       52.35      5.11 o 
   0  30   3      294.95      294.44      9.55 o 
   1  30   3      104.99       93.67      6.41 o 
   2  30   3      168.52      193.40     10.07 o 
   3  30   3       46.15       51.99      8.44 o 
  -2  31   3      196.11      216.09     10.77 o 
  -1  31   3        8.58       11.65      3.54 o 
   0  31   3        6.56        8.87      2.99 o 
   1  31   3       99.60      114.43      7.01 o 
   2  31   3       54.20       58.85      6.36 o 
  -2  32   3       12.50       15.13      4.47 o 
  -1  32   3      168.34      171.42      8.56 o 
   0  32   3        1.25        3.63      2.81 o 
   1  32   3       21.51       19.92      4.67 o 
   2  32   3       25.64       30.13      7.18 o 
  -1  33   3       71.37       74.82      6.84 o 
   0  33   3      170.86      174.92      7.45 o 
   1  33   3        1.37       -0.07      3.08 o 
  -6   0   4        9.85       11.84      4.05 o 
  -4   0   4       94.28       90.45      6.92 o 
  -2   0   4       98.23       53.78      3.93 o 
   0   0   4     2015.93     2022.92     33.41 o 
   2   0   4     2527.22     2720.06     61.97 o 
   4   0   4       92.03      180.42     13.03 o 
   6   0   4       16.59       31.58      7.30 o 
  -6   1   4       73.02       66.09      4.97 o 
  -5   1   4      357.74      351.81     25.67 o 
  -4   1   4       36.70       33.72      3.27 o 
  -3   1   4       28.20       34.77      2.92 o 
  -2   1   4       81.16      112.15      3.97 o 
  -1   1   4      626.28      745.82      9.91 o 
   0   1   4      442.51      532.20     13.62 o 
   1   1   4     1353.54     1354.55     16.49 o 
   2   1   4      126.63      161.06      7.48 o 
   3   1   4        4.63        3.36      3.75 o 
   4   1   4      758.57      721.60     23.29 o 
   5   1   4       35.11       35.93      7.11 o 
   6   1   4      134.80      128.05      8.44 o 
  -6   2   4       28.02       29.28      3.68 o 
  -5   2   4      984.59      962.13     20.36 o 
  -4   2   4       12.50       12.28      2.36 o 
  -3   2   4      119.57      111.58      4.80 o 
  -2   2   4      224.89      278.29      9.23 o 
  -1   2   4      124.89      127.79      5.06 o 
   0   2   4     1346.39     1426.83     17.31 o 
   1   2   4      552.02      665.11     16.25 o 
   2   2   4      226.63      272.79     12.65 o 
   3   2   4     1574.86     1460.64     36.57 o 
   4   2   4      170.89      191.08     13.62 o 
   5   2   4     1208.42     1115.77     30.64 o 
   6   2   4       34.10       36.43      5.23 o 
  -6   3   4      355.01      340.58     10.84 o 
  -5   3   4       24.29       27.20      4.84 o 
  -4   3   4      135.23      134.80      6.85 o 
  -3   3   4       40.10       35.81      2.92 o 
  -2   3   4       12.11       22.30      2.45 o 
  -1   3   4      716.04      801.95     10.54 o 
   0   3   4       24.86       45.20      5.33 o 
   1   3   4     1797.21     1812.34     21.35 o 
   2   3   4      693.27      677.87     13.48 o 
   3   3   4      132.71      188.04      9.00 o 
   4   3   4     1593.09     1535.61     38.94 o 
   5   3   4       96.62       94.95     10.46 o 
   6   3   4        5.54        8.97      3.70 o 
  -6   4   4       11.15       14.67      3.16 o 
  -5   4   4      454.67      445.71     12.20 o 
  -4   4   4        4.03        6.20      2.06 o 
  -3   4   4        8.03        5.70      1.77 o 
  -2   4   4       90.22       75.22      4.17 o 
  -1   4   4      445.43      533.46      7.72 o 
   0   4   4     3702.68     3613.54     40.31 o 
   1   4   4     1035.54     1110.06     14.00 o 
   2   4   4      217.53      266.05     17.24 o 
   3   4   4     1297.96     1217.94     31.82 o 
   4   4   4       87.15      108.77     10.66 o 
   5   4   4      182.13      169.32     13.13 o 
   6   4   4        0.56        5.14      3.48 o 
  -6   5   4        0.70        1.72      2.39 o 
  -5   5   4        4.06        3.65      2.37 o 
  -4   5   4      248.48      232.14     10.49 o 
  -3   5   4       57.34       54.82      4.25 o 
  -2   5   4       31.78       28.17      2.86 o 
  -1   5   4      322.17      270.47      4.81 o 
   0   5   4     2327.15     2563.14     29.36 o 
   1   5   4     1466.46     1552.12     18.74 o 
   2   5   4     1652.38     1585.60     27.28 o 
   3   5   4       12.74       10.46      4.74 o 
   4   5   4      127.59      129.81     11.75 o 
   5   5   4        3.83        3.00      3.00 o 
   6   5   4      106.98      107.97     11.25 o 
  -6   6   4      122.11      120.99      6.57 o 
  -5   6   4      398.69      374.58     15.16 o 
  -4   6   4      155.51      153.89      7.07 o 
  -3   6   4      174.08      175.13      8.20 o 
  -2   6   4      410.50      461.62     13.99 o 
  -1   6   4      614.88      639.20      8.96 o 
   0   6   4      103.36      113.86      7.27 o 
   1   6   4     1738.36     1893.00     22.39 o 
   2   6   4       47.54       54.74      9.37 o 
   3   6   4      129.28      133.83      7.90 o 
   4   6   4       11.34       14.33      3.74 o 
   5   6   4      104.61      104.53      9.87 o 
   6   6   4       17.78       18.86      4.36 o 
  -6   7   4      412.02      390.00     11.95 o 
  -5   7   4        0.48        3.98      2.19 o 
  -4   7   4       35.78       32.26      3.38 o 
  -3   7   4      108.63      101.62      5.74 o 
  -2   7   4      309.41      310.05      6.07 o 
  -1   7   4     1127.84     1042.15     13.37 o 
   0   7   4     1740.72     1767.80     24.12 o 
   1   7   4     2690.50     2789.31     30.03 o 
   2   7   4      851.55      855.23     14.14 o 
   3   7   4       23.67       21.14      3.74 o 
   4   7   4      631.29      533.07     17.90 o 
   5   7   4       99.02      102.84     12.14 o 
   6   7   4        7.59        7.15      3.54 o 
  -6   8   4       70.98       85.23      5.74 o 
  -5   8   4      159.39      162.72      7.18 o 
  -4   8   4      244.97      228.10      8.09 o 
  -3   8   4      127.45      136.52      6.65 o 
  -2   8   4      381.20      391.89      7.30 o 
  -1   8   4      105.19      118.73      3.98 o 
   0   8   4      664.28      725.23     10.91 o 
   1   8   4      307.06      334.31      5.50 o 
   2   8   4     1037.19     1025.30     14.95 o 
   3   8   4      205.43      194.04      9.52 o 
   4   8   4      115.99      111.32      7.62 o 
   5   8   4      265.86      264.08     12.00 o 
   6   8   4       26.90       27.39      4.92 o 
  -6   9   4      234.88      234.09      9.05 o 
  -5   9   4        0.11       -0.51      1.87 o 
  -4   9   4      952.86      889.37     24.87 o 
  -3   9   4      675.76      704.37     18.04 o 
  -2   9   4        1.44        0.40      0.94 o 
  -1   9   4     1896.63     1837.20     21.96 o 
   0   9   4     2498.97     2537.95     29.52 o 
   1   9   4      203.67      187.96      4.10 o 
   2   9   4     1320.31     1270.00     20.22 o 
   3   9   4      577.41      561.98     22.01 o 
   4   9   4      886.61      790.65     31.68 o 
   5   9   4       76.38       64.77      6.32 o 
   6   9   4      101.26      102.50      7.87 o 
  -6  10   4       25.24       30.58      4.02 o 
  -5  10   4        7.94        6.49      2.37 o 
  -4  10   4      105.91       93.36      6.12 o 
  -3  10   4      550.23      499.37     14.54 o 
  -2  10   4      606.27      586.18      9.46 o 
  -1  10   4        1.52        1.85      0.95 o 
   0  10   4        0.44        8.60      1.32 o 
   1  10   4      185.29      154.86      3.73 o 
   2  10   4       25.65       21.79      2.19 o 
   3  10   4     1014.55      969.73     28.13 o 
   4  10   4      198.15      166.72      9.46 o 
   5  10   4        2.23       -2.16      2.72 o 
   6  10   4       24.99       26.60      4.96 o 
  -6  11   4       22.06       21.61      3.67 o 
  -5  11   4        1.33        2.03      2.18 o 
  -4  11   4      203.32      176.93      8.36 o 
  -3  11   4       20.65       25.91      4.07 o 
  -2  11   4      214.30      211.79      5.30 o 
  -1  11   4     1017.27      920.65     11.01 o 
   0  11   4      711.14      770.80     11.07 o 
   1  11   4       58.77       62.34      2.92 o 
   2  11   4        0.03       -0.70      1.32 o 
   3  11   4        9.43        8.02      3.17 o 
   4  11   4       25.15       35.27      4.92 o 
   5  11   4       42.22       41.66     11.05 o 
   6  11   4       39.26       39.40      7.70 o 
  -6  12   4       36.77       37.52      5.53 o 
  -5  12   4       47.25       40.11      4.27 o 
  -4  12   4        3.53        8.14      2.93 o 
  -3  12   4      228.21      231.41      8.00 o 
  -2  12   4     3322.12     3189.28     46.57 o 
  -1  12   4     1631.15     1687.65     18.38 o 
   0  12   4      341.60      287.15      7.52 o 
   1  12   4      318.44      337.57      6.14 o 
   2  12   4       36.72       32.25      3.68 o 
   3  12   4      195.10      176.89      9.54 o 
   4  12   4        0.06        1.03      2.61 o 
   5  12   4        0.71        3.29      2.94 o 
   6  12   4      103.68      112.32      9.87 o 
  -6  13   4       56.81       54.38      5.16 o 
  -5  13   4       40.61       44.96      4.50 o 
  -4  13   4      400.81      383.93     15.17 o 
  -3  13   4     1154.15     1128.91     22.72 o 
  -2  13   4       31.06       41.71      3.91 o 
  -1  13   4       65.36       54.49      2.09 o 
   0  13   4      491.45      498.21      7.58 o 
   1  13   4      246.75      229.80      5.20 o 
   2  13   4      144.19      122.79      5.03 o 
   3  13   4      136.79      133.53      7.09 o 
   4  13   4      190.76      178.16     11.45 o 
   5  13   4       26.32       36.55      5.35 o 
   6  13   4        5.11       11.71      4.36 o 
  -6  14   4       31.97       24.11      4.33 o 
  -5  14   4      234.91      228.83      9.79 o 
  -4  14   4        4.18        5.46      3.02 o 
  -3  14   4      260.24      243.48      8.53 o 
  -2  14   4      739.22      760.03     14.44 o 
  -1  14   4      702.35      718.26      9.77 o 
   0  14   4      120.13      115.85      3.28 o 
   1  14   4     2019.93     1979.34     25.75 o 
   2  14   4       49.42       43.42      3.30 o 
   3  14   4     1291.58     1173.57     27.05 o 
   4  14   4      323.51      299.70     13.43 o 
   5  14   4       52.35       58.72      6.44 o 
   6  14   4       34.94       29.18      5.55 o 
  -6  15   4       28.34       33.01      4.46 o 
  -5  15   4       26.73       33.01      4.76 o 
  -4  15   4      176.90      182.48      9.26 o 
  -3  15   4       98.18      104.54      5.90 o 
  -2  15   4      147.38      130.46      5.08 o 
  -1  15   4      260.65      241.84      5.19 o 
   0  15   4      734.64      710.42     10.02 o 
   1  15   4      118.50      112.01      3.68 o 
   2  15   4      430.83      435.84     10.98 o 
   3  15   4      406.24      376.59     17.23 o 
   4  15   4        7.13        4.72      3.26 o 
   5  15   4       56.92       67.71      7.80 o 
  -6  16   4        0.01       -2.60      2.60 o 
  -5  16   4        0.10        1.43      2.50 o 
  -4  16   4      345.28      318.53     12.57 o 
  -3  16   4       85.54       76.03      5.24 o 
  -2  16   4      788.81      796.87     15.34 o 
  -1  16   4       67.68       57.51      2.65 o 
   0  16   4      451.17      428.53      7.84 o 
   1  16   4      470.79      442.98      8.19 o 
   2  16   4       48.45       45.71      3.68 o 
   3  16   4       28.68       19.81      3.88 o 
   4  16   4       15.88       16.88      4.20 o 
   5  16   4       59.71       49.62      9.18 o 
  -5  17   4        6.62        6.89      3.16 o 
  -4  17   4       89.21       69.11      6.30 o 
  -3  17   4      289.06      297.48     10.12 o 
  -2  17   4      117.57      116.50      5.04 o 
  -1  17   4      440.29      401.94      7.28 o 
   0  17   4      177.43      186.34      5.12 o 
   1  17   4        0.59        0.91      1.34 o 
   2  17   4       27.43       30.46      3.48 o 
   3  17   4       28.63       29.35      6.31 o 
   4  17   4        0.52       -2.02      2.86 o 
   5  17   4      158.35      161.20     10.72 o 
  -5  18   4      180.28      180.28      8.95 o 
  -4  18   4        0.34        1.66      3.04 o 
  -3  18   4        9.58        5.25      2.58 o 
  -2  18   4      108.88      108.52      5.47 o 
  -1  18   4        2.61       -1.36      1.36 o 
   0  18   4       70.77       71.78      3.62 o 
   1  18   4      478.20      480.40      8.88 o 
   2  18   4       85.93       89.06      5.01 o 
   3  18   4      223.79      218.76     11.55 o 
   4  18   4        7.26        5.79      3.70 o 
   5  18   4        1.29        1.05      3.68 o 
  -5  19   4      180.38      182.77      9.17 o 
  -4  19   4      179.77      183.45      8.74 o 
  -3  19   4      107.30      122.45      6.76 o 
  -2  19   4      329.27      367.42      9.55 o 
  -1  19   4       27.70       19.22      1.91 o 
   0  19   4      298.02      294.17      7.35 o 
   1  19   4        0.76       -0.19      1.36 o 
   2  19   4     1001.61      904.07     19.37 o 
   3  19   4       99.12      102.59      7.14 o 
   4  19   4      192.26      184.69     11.58 o 
   5  19   4        5.20        4.02      4.20 o 
  -5  20   4      191.36      207.56      9.98 o 
  -4  20   4      247.71      255.95     10.45 o 
  -3  20   4        7.42        5.48      2.67 o 
  -2  20   4      186.20      193.02      6.35 o 
  -1  20   4       25.22       31.91      2.50 o 
   0  20   4      315.21      305.50      7.61 o 
   1  20   4      508.01      493.85      9.69 o 
   2  20   4       40.37       30.86      4.49 o 
   3  20   4       60.67       66.16      6.15 o 
   4  20   4        2.19        7.00      3.93 o 
   5  20   4       11.64       10.62      4.78 o 
  -5  21   4       67.91       76.99      7.49 o 
  -4  21   4      124.14      126.49      7.81 o 
  -3  21   4      296.27      316.89     10.13 o 
  -2  21   4        0.21       -1.78      1.78 o 
  -1  21   4      235.95      224.60      6.45 o 
   0  21   4      161.39      159.25      5.43 o 
   1  21   4       51.30       56.86      3.17 o 
   2  21   4      705.60      694.42     16.49 o 
   3  21   4        0.05        0.13      2.72 o 
   4  21   4        2.81       -1.18      7.60 o 
   5  21   4      213.19      221.26     22.80 o 
  -5  22   4       42.74       47.63      6.53 o 
  -4  22   4      373.94      418.05     14.05 o 
  -3  22   4       34.54       34.02      4.17 o 
  -2  22   4       10.56        6.38      2.33 o 
  -1  22   4        7.29        8.79      1.95 o 
   0  22   4      113.11      103.86      4.54 o 
   1  22   4       28.68       32.48      3.75 o 
   2  22   4        0.53        1.66      2.21 o 
   3  22   4        1.85       -1.18      2.83 o 
   4  22   4       45.23       40.72      7.70 o 
  -5  23   4        0.27        0.99      3.88 o 
  -4  23   4       81.36       98.95      8.11 o 
  -3  23   4      508.56      530.05     11.48 o 
  -2  23   4        4.01        4.43      2.75 o 
  -1  23   4      120.06      121.46      4.03 o 
   0  23   4       90.63       90.10      4.35 o 
   1  23   4       52.82       51.28      4.57 o 
   2  23   4       28.76       33.19      4.40 o 
   3  23   4        1.30        2.12      3.13 o 
   4  23   4        9.01        8.16      4.82 o 
  -4  24   4        0.92        0.58      3.20 o 
  -3  24   4       25.83       32.77      7.56 o 
  -2  24   4       23.23       26.97      5.01 o 
  -1  24   4       22.79       29.22      3.76 o 
   0  24   4       13.78       12.81      2.36 o 
   1  24   4      553.03      518.35     14.47 o 
   2  24   4        0.00       -2.20      2.46 o 
   3  24   4      130.95      136.40     10.28 o 
   4  24   4       60.24       57.52      8.12 o 
  -4  25   4       11.75        7.20      3.83 o 
  -3  25   4        8.36        8.17      2.61 o 
  -2  25   4        0.38        1.27      2.74 o 
  -1  25   4       68.81       68.01      5.12 o 
   0  25   4       23.12       23.18      2.82 o 
   1  25   4        5.22        7.09      2.88 o 
   2  25   4      400.01      408.85     14.03 o 
   3  25   4        7.74        7.88      5.23 o 
   4  25   4       53.58       57.61      7.62 o 
  -4  26   4       49.12       60.74      6.40 o 
  -3  26   4        0.78       -0.12      2.48 o 
  -2  26   4      101.28      115.38      7.56 o 
  -1  26   4       90.51       86.49      5.72 o 
   0  26   4       86.54       98.02      5.44 o 
   1  26   4      175.67      175.75      7.84 o 
   2  26   4       22.76       25.76      6.26 o 
   3  26   4      127.68      137.31     11.45 o 
   4  26   4       30.57       25.96      6.30 o 
  -4  27   4        7.17        8.25      5.40 o 
  -3  27   4      151.52      177.13     13.05 o 
  -2  27   4       11.07       10.34      3.49 o 
  -1  27   4      174.61      178.48      7.96 o 
   0  27   4       38.72       43.76      4.08 o 
   1  27   4       11.86        8.43      3.24 o 
   2  27   4        0.09       -0.85      2.75 o 
   3  27   4        0.06        1.08      4.51 o 
  -3  28   4       24.48       14.88      7.40 o 
  -2  28   4      159.36      172.12      9.38 o 
  -1  28   4        1.07        0.55      2.70 o 
   0  28   4       19.35       20.50      3.42 o 
   1  28   4        9.51        6.15      3.56 o 
   2  28   4      155.02      180.08      9.60 o 
   3  28   4        1.68       -3.87      3.87 o 
  -3  29   4        8.60        6.07      5.31 o 
  -2  29   4       24.16       28.98      5.00 o 
  -1  29   4        8.19        7.17      3.15 o 
   0  29   4      251.17      266.04      9.14 o 
   1  29   4       15.33        9.14      3.24 o 
   2  29   4      283.78      293.33     13.31 o 
   3  29   4        0.00        3.50      4.88 o 
  -2  30   4       20.74       20.38      4.56 o 
  -1  30   4      167.27      164.02      8.07 o 
   0  30   4       22.39       27.92      4.67 o 
   1  30   4       18.66       19.99      4.02 o 
   2  30   4       36.23       32.26      7.89 o 
  -2  31   4        2.16        6.61      3.84 o 
  -1  31   4       57.84       61.11      6.06 o 
   0  31   4       39.34       36.36      4.15 o 
   1  31   4        0.50        3.00      3.01 o 
   2  31   4       35.83       35.43      5.59 o 
  -1  32   4        1.45       -1.63      3.26 o 
   0  32   4        1.47        2.48      2.73 o 
   1  32   4       45.42       44.53      5.93 o 
  -5   0   5     2246.52     2132.69     55.27 o 
  -3   0   5       92.20       83.50      9.28 o 
  -1   0   5     6620.13     6802.07    120.49 o 
   1   0   5      278.79      244.11      7.01 o 
   3   0   5      126.20      171.54     13.23 o 
   5   0   5     1710.86     1606.83     60.40 o 
  -6   1   5        5.89        8.71      4.36 o 
  -5   1   5      297.41      344.80     33.56 o 
  -4   1   5      742.65      731.31     25.93 o 
  -3   1   5        0.16        0.60      2.30 o 
  -2   1   5      160.31      151.68      5.36 o 
  -1   1   5       53.95       57.56      3.75 o 
   0   1   5     2068.66     2141.54     22.74 o 
   1   1   5       21.98       39.61      2.91 o 
   2   1   5      166.84      171.98      9.29 o 
   3   1   5      139.39      148.96      9.18 o 
   4   1   5      155.49      146.47     12.83 o 
   5   1   5       41.51      161.47     14.21 o 
   6   1   5      434.06      416.60     22.90 o 
  -6   2   5      163.36      164.62      7.89 o 
  -5   2   5      251.18      253.15      9.32 o 
  -4   2   5      992.42      934.53     20.07 o 
  -3   2   5        0.26        1.09      2.37 o 
  -2   2   5      140.52      144.92      5.28 o 
  -1   2   5      113.59      139.14      4.50 o 
   0   2   5     1624.59     1660.54     20.42 o 
   1   2   5      201.04      226.22      6.61 o 
   2   2   5      242.60      254.34     17.12 o 
   3   2   5       40.16       56.26      7.90 o 
   4   2   5     1298.97     1189.23     32.94 o 
   5   2   5       90.58       98.37      7.95 o 
   6   2   5       46.93       65.91     21.22 o 
  -6   3   5       50.55       55.20      5.14 o 
  -5   3   5      444.51      417.12     13.11 o 
  -4   3   5      135.49      147.93     15.56 o 
  -3   3   5       14.74       10.79      2.65 o 
  -2   3   5      133.84      112.85      4.64 o 
  -1   3   5       20.70       38.25      2.67 o 
   0   3   5      396.96      442.76     13.03 o 
   1   3   5      602.00      607.73     11.03 o 
   2   3   5      386.82      379.98      9.73 o 
   3   3   5     1497.13     1439.48     37.76 o 
   4   3   5        0.01       17.17      5.92 o 
   5   3   5       49.15       45.45      5.92 o 
   6   3   5        5.71        2.94      3.93 o 
  -6   4   5      179.92      174.83      8.21 o 
  -5   4   5      441.28      434.58     12.71 o 
  -4   4   5       17.97       13.90      2.80 o 
  -3   4   5      277.41      268.44      9.98 o 
  -2   4   5        8.61       13.31      2.32 o 
  -1   4   5     2737.32     2681.27     32.97 o 
   0   4   5        6.52        7.70      2.33 o 
   1   4   5      205.17      210.38      6.60 o 
   2   4   5      154.51      185.04      6.52 o 
   3   4   5       69.27       73.24      9.28 o 
   4   4   5      262.58      254.94     12.83 o 
   5   4   5       68.76       71.57      7.02 o 
   6   4   5        2.88        7.35      6.51 o 
  -6   5   5       81.98       94.39      6.31 o 
  -5   5   5       90.49       85.57      5.69 o 
  -4   5   5      540.25      538.80     15.87 o 
  -3   5   5        6.34        5.62      2.34 o 
  -2   5   5      911.78      947.33     14.07 o 
  -1   5   5      527.19      590.20      8.91 o 
   0   5   5     2074.98     2053.71     24.63 o 
   1   5   5       67.17       77.72      5.03 o 
   2   5   5      770.18      794.70     16.37 o 
   3   5   5      179.65      162.78     18.16 o 
   4   5   5      447.10      401.90     15.84 o 
   5   5   5       29.70       35.44      9.48 o 
   6   5   5      264.53      246.56     12.82 o 
  -6   6   5       30.30       37.91      4.55 o 
  -5   6   5       73.09       78.81      5.54 o 
  -4   6   5     1221.41     1142.76     48.25 o 
  -3   6   5      201.58      172.87     11.04 o 
  -2   6   5      100.26      116.03      3.87 o 
  -1   6   5      814.14      799.00     11.19 o 
   0   6   5       23.95       35.37      3.12 o 
   1   6   5     1009.88      959.73     12.32 o 
   2   6   5       24.57       35.50      3.98 o 
   3   6   5      889.47      884.89     26.23 o 
   4   6   5       31.83       31.93      5.08 o 
   5   6   5      310.54      275.01     13.02 o 
   6   6   5      110.90      105.70      8.70 o 
  -6   7   5       80.68       76.42      5.86 o 
  -5   7   5      218.63      201.48     10.64 o 
  -4   7   5      553.54      523.44     15.82 o 
  -3   7   5      425.22      379.05     14.23 o 
  -2   7   5      993.03      981.07     16.54 o 
  -1   7   5     1135.64     1089.79     14.39 o 
   0   7   5      289.41      271.11      5.46 o 
   1   7   5      218.48      207.85      5.13 o 
   2   7   5      317.35      329.86      7.55 o 
   3   7   5      314.34      295.55     12.95 o 
   4   7   5      468.38      420.55     16.36 o 
   5   7   5       16.44       19.81      4.64 o 
   6   7   5      138.15      136.69      9.80 o 
  -6   8   5        0.55        0.27      2.48 o 
  -5   8   5        1.57        3.03      2.40 o 
  -4   8   5     1559.74     1351.88     31.05 o 
  -3   8   5     1229.10     1134.10     26.33 o 
  -2   8   5      160.21      187.44      4.96 o 
  -1   8   5       18.43       22.67      2.05 o 
   0   8   5        8.41       14.96      1.74 o 
   1   8   5       17.05       22.01      1.78 o 
   2   8   5     1540.22     1462.99     23.38 o 
   3   8   5       71.93       56.77      6.18 o 
   4   8   5       41.02       33.47      5.11 o 
   5   8   5      100.33      102.38     14.51 o 
   6   8   5        0.03       -2.82      3.40 o 
  -6   9   5       17.66       16.65      4.25 o 
  -5   9   5       39.55       33.02      4.08 o 
  -4   9   5       24.26       25.97      4.06 o 
  -3   9   5     1241.31     1157.10     26.98 o 
  -2   9   5      382.66      386.20      7.81 o 
  -1   9   5      705.00      714.76     10.50 o 
   0   9   5      598.91      550.05      8.86 o 
   1   9   5        7.60        4.24      1.25 o 
   2   9   5       71.84       71.60      3.55 o 
   3   9   5     1635.07     1516.65     67.51 o 
   4   9   5       58.22       57.63      8.19 o 
   5   9   5        1.87        2.22      5.13 o 
   6   9   5        1.39        0.11      3.68 o 
  -6  10   5      165.94      162.51      8.26 o 
  -5  10   5       13.74       10.17      2.99 o 
  -4  10   5       29.62       16.89      3.55 o 
  -3  10   5      476.08      468.92     12.39 o 
  -2  10   5        8.34        5.78      1.63 o 
  -1  10   5        3.17        4.93      1.29 o 
   0  10   5       78.82       74.72      2.97 o 
   1  10   5       53.87       57.18      2.70 o 
   2  10   5      389.10      345.22      9.06 o 
   3  10   5     1549.57     1513.39     40.52 o 
   4  10   5      168.69      155.65      9.92 o 
   5  10   5        0.68       -1.97      3.75 o 
   6  10   5        8.00        7.60      4.84 o 
  -6  11   5       11.20       12.10      3.43 o 
  -5  11   5       10.94        9.62      2.93 o 
  -4  11   5       48.86       52.13      6.61 o 
  -3  11   5      123.85      100.82      5.66 o 
  -2  11   5     1761.03     1679.72     24.34 o 
  -1  11   5       60.98       65.24      2.70 o 
   0  11   5     1202.79     1133.03     15.39 o 
   1  11   5      154.81      143.30      4.19 o 
   2  11   5        0.14        0.87      1.57 o 
   3  11   5      213.48      188.71     13.03 o 
   4  11   5      691.18      658.18     27.24 o 
   5  11   5       58.39       57.06      6.68 o 
  -6  12   5        0.18        3.20      2.88 o 
  -5  12   5       19.31       18.33      3.56 o 
  -4  12   5      372.52      324.12     12.31 o 
  -3  12   5     1194.50     1148.37     23.50 o 
  -2  12   5      359.50      349.35      8.70 o 
  -1  12   5      739.99      663.34     10.12 o 
   0  12   5        1.71        1.78      1.27 o 
   1  12   5      492.25      474.34      8.61 o 
   2  12   5        1.82        0.49      1.72 o 
   3  12   5      123.40      118.98      7.18 o 
   4  12   5       23.38       20.78      4.63 o 
   5  12   5      164.23      170.18     13.32 o 
  -6  13   5        4.71        2.35      2.83 o 
  -5  13   5      305.76      305.28     10.90 o 
  -4  13   5       79.90       81.89      6.42 o 
  -3  13   5     1333.57     1236.11     24.97 o 
  -2  13   5      203.41      196.57      6.24 o 
  -1  13   5      753.19      716.30     10.02 o 
   0  13   5        3.20        0.20      1.23 o 
   1  13   5       94.68       84.55      3.40 o 
   2  13   5       58.43       73.73      4.37 o 
   3  13   5      295.88      266.99     10.69 o 
   4  13   5       60.95       53.28      6.50 o 
   5  13   5       31.73       27.70      5.60 o 
  -6  14   5      158.39      162.27      8.59 o 
  -5  14   5       50.33       40.29      4.75 o 
  -4  14   5       75.05       80.75      6.55 o 
  -3  14   5      497.30      473.26     13.03 o 
  -2  14   5      942.23      874.67     16.50 o 
  -1  14   5        3.41        0.21      1.13 o 
   0  14   5      627.77      590.81      9.02 o 
   1  14   5       24.34       32.59      2.37 o 
   2  14   5      820.00      764.53     30.63 o 
   3  14   5       14.08       12.07      3.33 o 
   4  14   5      224.78      213.55     12.11 o 
   5  14   5       12.88        9.08      4.54 o 
  -5  15   5       76.73       83.89      6.21 o 
  -4  15   5      171.16      169.97      9.23 o 
  -3  15   5      143.04      127.47      6.65 o 
  -2  15   5      112.44      117.51      5.08 o 
  -1  15   5      197.31      174.71      4.61 o 
   0  15   5       40.32       42.82      2.80 o 
   1  15   5      753.57      677.92     11.30 o 
   2  15   5      513.76      484.61     12.32 o 
   3  15   5        3.72        5.40      2.93 o 
   4  15   5       13.47       10.36      4.05 o 
   5  15   5       73.34       78.32      8.09 o 
  -5  16   5       91.97       90.87      6.60 o 
  -4  16   5       18.79       16.29      4.05 o 
  -3  16   5      229.16      261.54     11.14 o 
  -2  16   5       35.71       44.94      3.44 o 
  -1  16   5     1939.36     1871.15     23.13 o 
   0  16   5      143.10      119.66      4.62 o 
   1  16   5        9.53        5.24      1.69 o 
   2  16   5      116.09      104.89      5.43 o 
   3  16   5       43.63       34.40      4.71 o 
   4  16   5      156.83      115.65      9.38 o 
   5  16   5       28.87       30.49      5.97 o 
  -5  17   5        0.04        1.39      2.97 o 
  -4  17   5       42.16       44.86      5.58 o 
  -3  17   5        2.54        3.03      2.47 o 
  -2  17   5       11.38        8.67      2.28 o 
  -1  17   5      110.24      121.57      3.89 o 
   0  17   5      695.26      637.01     12.13 o 
   1  17   5      197.51      194.63      5.54 o 
   2  17   5      221.29      196.93      8.12 o 
   3  17   5       14.51        8.35      3.85 o 
   4  17   5       55.88       74.59      8.04 o 
   5  17   5       16.44       22.99      5.78 o 
  -5  18   5       24.33       19.00      4.67 o 
  -4  18   5        0.16       -2.34      2.83 o 
  -3  18   5      296.52      296.23     17.84 o 
  -2  18   5      282.87      262.16      8.31 o 
  -1  18   5       11.02        3.90      1.42 o 
   0  18   5      385.05      355.20      8.47 o 
   1  18   5       11.62       13.34      2.03 o 
   2  18   5        0.70       -0.94      2.38 o 
   3  18   5       33.05       25.99      5.04 o 
   4  18   5      482.93      441.39     23.00 o 
   5  18   5      117.99      109.69     15.10 o 
  -5  19   5      204.39      206.60     11.38 o 
  -4  19   5       17.53       14.15      4.15 o 
  -3  19   5       74.60       76.51      6.81 o 
  -2  19   5      835.09      787.64     16.14 o 
  -1  19   5        7.55        4.47      1.61 o 
   0  19   5        1.34       -0.07      1.70 o 
   1  19   5      327.40      324.14      8.06 o 
   2  19   5       19.68       18.76      3.26 o 
   3  19   5       63.30       61.71      6.08 o 
   4  19   5        1.46       -0.13      3.68 o 
   5  19   5       63.97       38.15     10.56 o 
  -5  20   5      150.51      162.53      9.27 o 
  -4  20   5      137.15      134.90     10.26 o 
  -3  20   5       41.28       39.84      4.70 o 
  -2  20   5      379.82      344.13      9.68 o 
  -1  20   5       17.11       20.77      2.08 o 
   0  20   5       41.37       34.96      3.05 o 
   1  20   5       13.03       10.27      2.27 o 
   2  20   5      141.16      138.97      6.79 o 
   3  20   5        4.21        3.03      3.27 o 
   4  20   5      107.00      101.72      9.66 o 
  -5  21   5       44.38       44.97      5.70 o 
  -4  21   5      360.53      394.48     19.65 o 
  -3  21   5       39.90       53.54      5.29 o 
  -2  21   5        0.07       -2.27      2.27 o 
  -1  21   5       70.67       74.07      3.35 o 
   0  21   5        4.65        5.00      1.93 o 
   1  21   5      323.72      310.92      7.69 o 
   2  21   5       11.60        9.04      2.87 o 
   3  21   5        3.67        2.87      3.38 o 
   4  21   5       22.98       30.45      6.52 o 
  -4  22   5        0.17        2.41      3.39 o 
  -3  22   5       81.20       97.23      8.79 o 
  -2  22   5      116.59      105.40      7.21 o 
  -1  22   5        2.55        0.80      1.72 o 
   0  22   5       26.90       26.24      2.88 o 
   1  22   5        2.57        4.00      2.48 o 
   2  22   5        0.69       -2.37      2.37 o 
   3  22   5       13.47        9.55      3.99 o 
   4  22   5       55.39       45.16      8.78 o 
  -4  23   5       20.76       19.53      4.50 o 
  -3  23   5        0.18       -2.61      2.61 o 
  -2  23   5      262.12      245.88     11.74 o 
  -1  23   5      105.57      103.37      4.44 o 
   0  23   5        1.91        3.33      1.94 o 
   1  23   5       40.62       40.29      4.22 o 
   2  23   5       26.30       22.14      4.11 o 
   3  23   5      247.88      253.80     12.09 o 
   4  23   5       52.65       59.18     11.94 o 
  -4  24   5       65.57       66.01      6.03 o 
  -3  24   5       55.77       56.39      8.12 o 
  -2  24   5        6.75        7.43      3.20 o 
  -1  24   5      112.63      104.55      9.47 o 
   0  24   5        0.24       -1.88      1.88 o 
   1  24   5       29.77       23.24      3.71 o 
   2  24   5       63.29       64.54      7.21 o 
   3  24   5       40.36       40.54      7.33 o 
   4  24   5       61.06       52.68      6.99 o 
  -4  25   5      178.16      214.55     10.63 o 
  -3  25   5      104.00      113.27     10.95 o 
  -2  25   5        0.35        1.12      3.05 o 
  -1  25   5       76.36       68.35      5.21 o 
   0  25   5       33.60       34.80      3.75 o 
   1  25   5      126.96      131.96      6.93 o 
   2  25   5       11.67        7.16      3.50 o 
   3  25   5      208.98      239.90     14.59 o 
  -3  26   5      108.00       90.65     10.04 o 
  -2  26   5        5.74        1.13      3.13 o 
  -1  26   5      180.93      165.90      9.45 o 
   0  26   5       37.22       39.73      4.02 o 
   1  26   5        5.78        4.64      2.85 o 
   2  26   5       16.95       23.53      4.44 o 
   3  26   5       77.81      101.59     17.96 o 
  -3  27   5        0.12       -2.57      4.75 o 
  -2  27   5      208.20      224.34     10.78 o 
  -1  27   5       65.40       65.71      6.70 o 
   0  27   5       11.92        9.59      2.82 o 
   1  27   5       31.85       35.48      4.41 o 
   2  27   5       21.94       14.00      4.19 o 
   3  27   5        5.32        2.53      4.97 o 
  -3  28   5       52.12       68.90      9.42 o 
  -2  28   5        8.40       10.38      3.81 o 
  -1  28   5        6.85        7.21      3.20 o 
   0  28   5       31.35       29.09      3.84 o 
   1  28   5        4.00        3.41      2.86 o 
   2  28   5       40.18       34.37      5.31 o 
  -2  29   5       47.72       53.45      7.76 o 
  -1  29   5        0.36        5.32      3.38 o 
   0  29   5      237.50      247.60      8.95 o 
   1  29   5       33.89       40.51      6.84 o 
   2  29   5      100.03      103.38     12.81 o 
  -2  30   5        1.04       -0.89      3.28 o 
  -1  30   5       87.72       92.62      7.12 o 
   0  30   5        2.79        2.84      2.83 o 
   1  30   5        4.73        0.46      4.96 o 
  -1  31   5        8.45        8.11      3.63 o 
   0  31   5       13.47       10.80      3.10 o 
   1  31   5       29.60       36.65      5.48 o 
  -6   0   6        5.43        5.69      4.30 o 
  -4   0   6     1070.59     1026.93     31.60 o 
  -2   0   6     1135.31     1076.81     29.85 o 
   0   0   6      586.56      544.64     11.23 o 
   2   0   6       36.06       48.25      5.56 o 
   4   0   6      143.95      155.16     14.02 o 
   6   0   6       59.82       88.63     12.24 o 
  -6   1   6       17.48       15.29      3.74 o 
  -5   1   6       90.87      105.13      9.03 o 
  -4   1   6        2.61       61.14      9.48 o 
  -3   1   6      500.97      456.97     31.98 o 
  -2   1   6       59.50       66.25      9.37 o 
  -1   1   6       63.21       81.06      5.42 o 
   0   1   6      104.28      100.40      4.08 o 
   1   1   6       57.16       53.10      2.58 o 
   2   1   6       59.63       63.84      6.72 o 
   3   1   6      271.48      236.68     16.58 o 
   4   1   6       53.43       49.52      6.28 o 
   5   1   6      209.34      209.35     11.79 o 
  -6   2   6       69.64       80.04      7.52 o 
  -5   2   6      850.85      769.00     19.02 o 
  -4   2   6      196.68      191.28      9.26 o 
  -3   2   6       64.71       76.11     11.35 o 
  -2   2   6       92.50       89.77      4.17 o 
  -1   2   6      834.20      847.18     12.13 o 
   0   2   6      296.36      345.47      8.80 o 
   1   2   6       61.51       61.99      4.06 o 
   2   2   6      239.97      231.78     11.40 o 
   3   2   6      395.69      346.74     26.16 o 
   4   2   6      178.84      155.80     15.69 o 
   5   2   6       43.91       53.86     13.13 o 
  -6   3   6      360.94      345.08     12.26 o 
  -5   3   6       15.83       36.32     14.66 o 
  -4   3   6      505.05      477.06     15.51 o 
  -3   3   6      338.13      305.37     14.10 o 
  -2   3   6      658.15      628.74     11.93 o 
  -1   3   6       11.53       25.24      4.55 o 
   0   3   6      184.95      192.69      8.21 o 
   1   3   6      188.56      209.04      4.95 o 
   2   3   6      152.07      145.08      6.23 o 
   3   3   6        2.56       34.47      5.22 o 
   4   3   6       74.75       70.44      7.19 o 
   5   3   6        5.17        4.46      3.88 o 
  -6   4   6       22.61       30.29      5.31 o 
  -5   4   6        3.32        5.34      2.76 o 
  -4   4   6      885.66      833.18     22.34 o 
  -3   4   6      209.58      196.42     11.09 o 
  -2   4   6        0.07        2.53      2.57 o 
  -1   4   6      815.70      815.53     19.71 o 
   0   4   6     4568.90     4536.03     51.24 o 
   1   4   6      376.91      409.59      7.85 o 
   2   4   6      447.26      427.02      9.10 o 
   3   4   6      229.48      216.05     16.78 o 
   4   4   6       62.57       67.57      7.18 o 
   5   4   6       46.83       30.85      5.72 o 
  -6   5   6        9.07        7.59      3.16 o 
  -5   5   6       85.29       69.84      5.70 o 
  -4   5   6      132.89      131.43     11.97 o 
  -3   5   6      355.48      300.75     11.44 o 
  -2   5   6       38.48       42.59      2.87 o 
  -1   5   6     2242.33     2076.07     27.08 o 
   0   5   6       70.53       72.28      5.29 o 
   1   5   6        5.82       11.54      1.85 o 
   2   5   6      316.89      334.76      7.89 o 
   3   5   6      105.10      111.26      8.44 o 
   4   5   6        7.74       11.86      4.10 o 
   5   5   6       67.11       78.06      7.80 o 
  -6   6   6       51.80       53.17      6.93 o 
  -5   6   6       37.57       23.60      5.67 o 
  -4   6   6       88.21       72.94      6.18 o 
  -3   6   6       41.71       40.13      4.69 o 
  -2   6   6     1065.58      997.72     17.37 o 
  -1   6   6        5.97        3.88      3.02 o 
   0   6   6      154.80      156.63      5.10 o 
   1   6   6     1158.62     1156.16     15.67 o 
   2   6   6      332.45      316.79      8.27 o 
   3   6   6       56.28       46.16      5.92 o 
   4   6   6      346.80      310.65     14.58 o 
   5   6   6       87.23       78.23     14.90 o 
  -6   7   6       44.38       36.97      4.90 o 
  -5   7   6       44.11       52.98      5.33 o 
  -4   7   6       57.15       48.30      5.26 o 
  -3   7   6      420.18      390.70     13.32 o 
  -2   7   6       47.18       49.84      4.39 o 
  -1   7   6        2.45        2.26      1.31 o 
   0   7   6      381.46      384.18      7.94 o 
   1   7   6      278.70      292.30      7.51 o 
   2   7   6      588.30      599.45     16.20 o 
   3   7   6       69.00       66.17      6.76 o 
   4   7   6      116.29      126.64     15.59 o 
   5   7   6       38.54       32.62      5.87 o 
  -6   8   6        3.29        3.25      3.03 o 
  -5   8   6      336.63      301.96     11.11 o 
  -4   8   6        9.60       10.70      3.33 o 
  -3   8   6        1.30       -0.28      2.40 o 
  -2   8   6      301.09      276.12      7.28 o 
  -1   8   6      265.73      252.76     12.00 o 
   0   8   6      684.31      681.05     10.75 o 
   1   8   6      607.06      572.27     10.03 o 
   2   8   6      326.09      336.51      8.57 o 
   3   8   6       63.22       62.73      6.70 o 
   4   8   6      215.76      203.72     13.03 o 
   5   8   6        1.35        1.22      3.54 o 
  -6   9   6      146.79      145.44      8.32 o 
  -5   9   6      146.30      156.16      9.72 o 
  -4   9   6      412.09      395.54     14.22 o 
  -3   9   6      107.89      111.78      6.15 o 
  -2   9   6      156.81      170.70      5.65 o 
  -1   9   6     2115.87     2082.62     29.44 o 
   0   9   6      367.95      354.57      7.10 o 
   1   9   6      135.93      158.18      4.72 o 
   2   9   6      125.97      122.49      4.98 o 
   3   9   6      150.04      155.80     18.75 o 
   4   9   6        3.12        2.98      3.56 o 
   5   9   6       31.61       26.70      5.59 o 
  -6  10   6        3.77        3.76      3.07 o 
  -5  10   6      225.98      229.88      9.65 o 
  -4  10   6        3.63        2.08      2.91 o 
  -3  10   6      134.07      137.80      6.87 o 
  -2  10   6      363.54      347.31      7.91 o 
  -1  10   6      310.51      323.97      6.99 o 
   0  10   6     1100.87     1065.91     15.14 o 
   1  10   6      991.50      944.98     15.53 o 
   2  10   6       46.89       55.08      6.47 o 
   3  10   6       40.10       35.46      5.79 o 
   4  10   6      354.95      326.49     15.48 o 
   5  10   6        0.11        1.03      3.65 o 
  -6  11   6       12.02        7.90      3.46 o 
  -5  11   6      238.91      241.52      9.97 o 
  -4  11   6        1.29       -0.31      2.51 o 
  -3  11   6      732.76      693.45     17.66 o 
  -2  11   6      625.29      593.52     11.35 o 
  -1  11   6     1298.88     1218.78     17.82 o 
   0  11   6       23.12       28.46      2.36 o 
   1  11   6       12.02       15.79      2.49 o 
   2  11   6       96.67       98.65      5.41 o 
   3  11   6      231.19      233.18     10.14 o 
   4  11   6        6.03        4.79      3.90 o 
   5  11   6      212.05      196.49     17.47 o 
  -5  12   6        1.29        1.45      2.66 o 
  -4  12   6      448.37      421.98     15.19 o 
  -3  12   6       49.86       50.14      7.86 o 
  -2  12   6      739.11      699.43     12.83 o 
  -1  12   6      151.80      144.34      4.68 o 
   0  12   6      369.89      376.30      7.88 o 
   1  12   6        2.71        2.78      1.59 o 
   2  12   6      343.19      333.02      9.72 o 
   3  12   6      441.04      426.73     14.53 o 
   4  12   6        1.02        3.22      3.82 o 
   5  12   6       45.19       65.39      8.88 o 
  -5  13   6        0.37        1.58      2.83 o 
  -4  13   6      115.80       96.62      7.43 o 
  -3  13   6       60.13       71.35      7.21 o 
  -2  13   6        5.00        5.84      1.98 o 
  -1  13   6      248.57      215.54      5.62 o 
   0  13   6      618.94      616.29     16.67 o 
   1  13   6      157.64      162.91      5.24 o 
   2  13   6      668.82      656.48     15.30 o 
   3  13   6       52.60       43.78      7.34 o 
   4  13   6       75.75       65.20      7.62 o 
   5  13   6      180.76      183.01     12.23 o 
  -5  14   6      304.43      292.29     12.63 o 
  -4  14   6       26.96       24.01      4.70 o 
  -3  14   6      127.87      131.57      7.78 o 
  -2  14   6      484.66      482.17     11.28 o 
  -1  14   6        6.81        8.72      1.83 o 
   0  14   6      105.74       88.33      4.18 o 
   1  14   6     1785.24     1719.20     25.51 o 
   2  14   6      185.62      172.29      7.00 o 
   3  14   6        9.47        3.96      3.03 o 
   4  14   6      146.81      126.35     10.22 o 
   5  14   6       15.96       17.55      6.32 o 
  -5  15   6       53.64       48.56      5.54 o 
  -4  15   6        0.83        3.77      2.95 o 
  -3  15   6        3.92        2.56      2.52 o 
  -2  15   6       90.20       90.65      4.83 o 
  -1  15   6      840.37      865.83     13.80 o 
   0  15   6     1238.51     1140.67     18.69 o 
   1  15   6      404.68      391.03      8.72 o 
   2  15   6       55.04       57.68      4.42 o 
   3  15   6       39.31       34.50      6.08 o 
   4  15   6        1.22        0.89      3.35 o 
   5  15   6      147.32      134.33     10.90 o 
  -5  16   6       57.32       55.45      5.92 o 
  -4  16   6      113.11      122.75      8.65 o 
  -3  16   6      102.02      111.19      6.69 o 
  -2  16   6     2201.16     2139.50     34.59 o 
  -1  16   6      533.69      521.33      9.74 o 
   0  16   6      476.21      440.98      9.72 o 
   1  16   6      606.42      588.82     12.30 o 
   2  16   6       23.98       16.38      4.84 o 
   3  16   6       41.23       41.39      5.80 o 
   4  16   6      117.97      133.03     10.62 o 
   5  16   6        0.00        0.90      4.26 o 
  -5  17   6       88.37       85.79      6.88 o 
  -4  17   6        7.06        1.99      3.53 o 
  -3  17   6      365.66      362.02     12.06 o 
  -2  17   6       40.36       45.81      3.77 o 
  -1  17   6      400.53      354.92      9.02 o 
   0  17   6        1.14       -0.01      1.77 o 
   1  17   6       28.41       25.25      2.86 o 
   2  17   6        9.74       10.51      2.82 o 
   3  17   6       37.78       39.48      5.46 o 
   4  17   6        8.75        6.98      4.55 o 
  -5  18   6       19.86       15.62      4.24 o 
  -4  18   6       74.51       79.07      7.44 o 
  -3  18   6       40.20       44.91      4.90 o 
  -2  18   6      422.66      404.12     10.56 o 
  -1  18   6       28.62       35.82      3.06 o 
   0  18   6       36.48       46.16      3.38 o 
   1  18   6      576.08      533.83     11.42 o 
   2  18   6        6.44        4.43      2.49 o 
   3  18   6      395.36      412.82     15.34 o 
   4  18   6      157.63      173.99     12.53 o 
  -5  19   6       59.53       45.03      6.68 o 
  -4  19   6        6.70        3.60      4.78 o 
  -3  19   6      140.39      142.61      7.91 o 
  -2  19   6      168.46      178.91      6.87 o 
  -1  19   6       46.18       44.13      3.31 o 
   0  19   6       64.27       51.08      3.63 o 
   1  19   6       28.44       25.54      2.77 o 
   2  19   6      192.09      191.09     11.48 o 
   3  19   6       24.96       25.83      6.37 o 
   4  19   6        3.84        1.60      4.32 o 
  -4  20   6       22.82       25.14      5.44 o 
  -3  20   6        2.24        1.39      2.95 o 
  -2  20   6      535.89      538.76     16.38 o 
  -1  20   6      507.83      490.21     11.09 o 
   0  20   6       95.90       95.67      4.69 o 
   1  20   6      109.29      112.45      4.70 o 
   2  20   6      163.52      150.97      8.07 o 
   3  20   6      178.69      171.31     10.25 o 
   4  20   6        4.99        9.32      5.02 o 
  -4  21   6       44.61       41.56      6.47 o 
  -3  21   6      421.03      448.77     14.44 o 
  -2  21   6       24.72       23.25      4.14 o 
  -1  21   6      151.94      145.46      5.58 o 
   0  21   6       19.71       25.00      3.10 o 
   1  21   6      398.02      392.64     11.78 o 
   2  21   6      331.68      332.25     12.29 o 
   3  21   6        0.48        8.42      4.11 o 
   4  21   6        0.10        3.96      4.92 o 
  -4  22   6      161.03      186.60     12.97 o 
  -3  22   6      318.57      318.75     12.16 o 
  -2  22   6      442.72      417.30     14.47 o 
  -1  22   6      237.59      230.45      6.99 o 
   0  22   6        7.97        6.00      2.49 o 
   1  22   6        2.09        1.17      2.54 o 
   2  22   6      177.08      178.34     12.68 o 
   3  22   6       32.97       31.39      6.90 o 
   4  22   6      168.77      160.28     12.84 o 
  -4  23   6       14.22       25.16      4.53 o 
  -3  23   6      743.01      755.26     28.33 o 
  -2  23   6      171.36      168.88     10.35 o 
  -1  23   6      202.51      192.77     13.33 o 
   0  23   6        7.97        6.76      2.62 o 
   1  23   6      110.94      110.18      6.48 o 
   2  23   6      177.82      197.84      9.60 o 
   3  23   6        3.90        8.50      5.48 o 
  -4  24   6       10.98       14.07      4.16 o 
  -3  24   6       64.67       67.55      9.07 o 
  -2  24   6      119.43      133.14      8.23 o 
  -1  24   6        0.72        2.04      2.76 o 
   0  24   6       40.40       35.55      3.92 o 
   1  24   6       44.66       43.28      4.62 o 
   2  24   6        6.92        6.72      3.40 o 
   3  24   6       16.79       12.76      9.08 o 
  -3  25   6       16.25       18.80      6.21 o 
  -2  25   6       73.04       73.04      6.51 o 
  -1  25   6       62.67       75.86      5.74 o 
   0  25   6      103.77      118.35      6.20 o 
   1  25   6       24.38       29.61      4.16 o 
   2  25   6      211.97      219.11     11.21 o 
   3  25   6       25.69       34.35      7.50 o 
  -3  26   6       56.75       52.57     12.14 o 
  -2  26   6       20.50       18.86      4.41 o 
  -1  26   6      154.06      148.81      8.43 o 
   0  26   6      118.87      126.17      6.51 o 
   1  26   6        8.10        9.33      3.16 o 
   2  26   6        5.31        1.77      3.86 o 
  -3  27   6      178.93      197.57     28.43 o 
  -2  27   6        8.95       11.16      6.03 o 
  -1  27   6      231.01      234.71     10.57 o 
   0  27   6       12.90       14.70      4.02 o 
   1  27   6        8.10       10.40      3.46 o 
   2  27   6       27.60       28.64      6.51 o 
  -2  28   6       33.74       31.96      5.41 o 
  -1  28   6       23.14       23.90      4.59 o 
   0  28   6      308.44      291.66     17.41 o 
   1  28   6      115.98      123.56      8.14 o 
   2  28   6       14.79       12.10      4.33 o 
  -1  29   6        4.61        1.78      3.23 o 
   0  29   6       22.32       25.97      3.98 o 
   1  29   6       62.12       60.96      6.37 o 
   0  30   6        7.03        5.11      3.17 o 
  -5   0   7      324.74      310.17     16.64 o 
  -3   0   7     1433.21     1374.09     56.46 o 
  -1   0   7        2.30        3.60      2.49 o 
   1   0   7     2274.01     2324.76     46.42 o 
   3   0   7      310.18      266.88     19.15 o 
   5   0   7        0.39       -0.59      5.13 o 
  -6   1   7       33.66       35.08      5.24 o 
  -5   1   7      601.16      578.88     16.70 o 
  -4   1   7      827.63      781.83     22.41 o 
  -3   1   7      510.68      473.27     19.54 o 
  -2   1   7       40.15       46.74      4.03 o 
  -1   1   7      233.58      230.39      6.27 o 
   0   1   7      297.40      323.31      9.62 o 
   1   1   7      500.52      517.31     26.50 o 
   2   1   7      524.35      514.39     13.48 o 
   3   1   7        3.58       11.88      4.12 o 
   4   1   7        9.14       24.81     15.20 o 
   5   1   7       14.13       14.60      4.88 o 
  -6   2   7      227.22      253.67     11.23 o 
  -5   2   7       23.06       41.33      5.08 o 
  -4   2   7       71.18       89.56     11.46 o 
  -3   2   7      880.91      777.16     26.66 o 
  -2   2   7      839.61      795.44     14.95 o 
  -1   2   7       10.41       12.31      2.43 o 
   0   2   7     1533.64     1459.44     18.37 o 
   1   2   7        1.54       22.33     11.22 o 
   2   2   7      260.63      278.69     17.24 o 
   3   2   7       24.00       25.66      5.36 o 
   4   2   7      441.84      430.96     22.01 o 
   5   2   7        3.00        5.01      4.16 o 
  -6   3   7       60.96       62.15      6.23 o 
  -5   3   7      175.75      177.24      9.01 o 
  -4   3   7        0.07        3.13      3.06 o 
  -3   3   7      539.05      503.89     20.28 o 
  -2   3   7        2.34        7.36      4.92 o 
  -1   3   7      495.75      469.60     13.84 o 
   0   3   7       31.97       60.60      7.76 o 
   1   3   7      975.35      943.76     14.66 o 
   2   3   7       72.48       75.68      6.05 o 
   3   3   7      200.21      209.01     26.06 o 
   4   3   7       43.15       56.73      9.28 o 
   5   3   7      122.52      119.33     15.89 o 
  -6   4   7      178.55      176.05     10.80 o 
  -5   4   7      159.47      152.60      8.33 o 
  -4   4   7       81.32       82.10      6.89 o 
  -3   4   7      318.90      289.07     17.27 o 
  -2   4   7     1008.18      901.89     20.86 o 
  -1   4   7      178.26      211.03      9.14 o 
   0   4   7     1228.77     1150.90     15.30 o 
   1   4   7       48.88       60.09      3.45 o 
   2   4   7      169.69      165.34      5.87 o 
   3   4   7      269.83      241.04     12.98 o 
   4   4   7       85.77       83.43      8.51 o 
   5   4   7        0.14        7.46      4.66 o 
  -6   5   7      116.67      135.42      8.42 o 
  -5   5   7       34.59       45.43      5.29 o 
  -4   5   7       78.84       76.48      7.28 o 
  -3   5   7       41.45       39.68      6.40 o 
  -2   5   7      664.73      603.32     12.49 o 
  -1   5   7     1258.99     1114.64     18.04 o 
   0   5   7      191.20      243.64     10.18 o 
   1   5   7      138.50      121.14      4.27 o 
   2   5   7        0.31        3.39      1.80 o 
   3   5   7        0.00        0.83      3.28 o 
   4   5   7       46.09       55.41      7.30 o 
   5   5   7       26.40       22.90      5.83 o 
  -5   6   7       43.43       45.93      5.76 o 
  -4   6   7       16.24       22.95      4.55 o 
  -3   6   7       48.76       37.11      6.35 o 
  -2   6   7      279.84      283.37      8.81 o 
  -1   6   7       79.97       97.06     10.43 o 
   0   6   7     1735.55     1704.18     22.27 o 
   1   6   7        0.39        0.96      1.65 o 
   2   6   7      106.80      117.52      4.90 o 
   3   6   7      139.10      181.21     11.55 o 
   4   6   7      169.51      151.30     14.80 o 
   5   6   7       50.78       36.87      6.72 o 
  -5   7   7        4.57        0.87      2.64 o 
  -4   7   7      736.91      670.07     20.33 o 
  -3   7   7      263.00      253.22     11.14 o 
  -2   7   7     1231.87     1135.27     20.24 o 
  -1   7   7     1826.15     1715.04     25.57 o 
   0   7   7      103.44      140.83      8.33 o 
   1   7   7       68.53       84.12      3.94 o 
   2   7   7       68.11       70.95      3.95 o 
   3   7   7      539.61      494.22     20.33 o 
   4   7   7       42.89       46.65      6.90 o 
   5   7   7        0.13        0.59      4.34 o 
  -5   8   7        6.57        6.09      3.14 o 
  -4   8   7       39.81       34.23      5.80 o 
  -3   8   7      282.17      290.78     13.28 o 
  -2   8   7       21.00       19.71      4.64 o 
  -1   8   7      186.94      242.54     13.28 o 
   0   8   7     1094.43     1074.70     16.57 o 
   1   8   7      132.16      124.89      4.75 o 
   2   8   7       58.47       54.22      3.39 o 
   3   8   7      101.47      104.06     15.69 o 
   4   8   7      186.20      186.73     14.71 o 
   5   8   7        9.52        9.94      4.97 o 
  -5   9   7       18.95       15.97      3.92 o 
  -4   9   7       77.22       76.30      6.99 o 
  -3   9   7      125.84      126.04     11.48 o 
  -2   9   7      714.02      671.34     13.85 o 
  -1   9   7     1957.33     1823.21     27.04 o 
   0   9   7        9.86       16.66      2.38 o 
   1   9   7      463.55      455.23      9.64 o 
   2   9   7        6.37        3.64      1.85 o 
   3   9   7     1190.78     1072.29     35.24 o 
   4   9   7      205.18      202.58     20.83 o 
   5   9   7       32.73       35.14      6.74 o 
  -5  10   7       11.85       11.37      3.81 o 
  -4  10   7        7.49        1.86      2.87 o 
  -3  10   7        0.28       -0.43      2.29 o 
  -2  10   7      642.99      572.77     12.56 o 
  -1  10   7       59.04       62.42      3.79 o 
   0  10   7      317.76      276.58      7.34 o 
   1  10   7        0.28        1.09      1.62 o 
   2  10   7      423.77      401.80      9.21 o 
   3  10   7      264.20      269.21     13.97 o 
   4  10   7       12.78       16.38      5.25 o 
   5  10   7        1.50       -3.84      3.84 o 
  -5  11   7        0.17       -2.59      2.59 o 
  -4  11   7       24.51       22.18      4.64 o 
  -3  11   7      134.00      123.59      7.04 o 
  -2  11   7      183.39      170.18      5.73 o 
  -1  11   7       27.07       24.41      3.03 o 
   0  11   7      101.54      119.31      4.87 o 
   1  11   7        0.00        0.84      1.65 o 
   2  11   7       29.15       43.83      3.92 o 
   3  11   7      100.59       99.80     11.65 o 
   4  11   7      517.62      486.43     20.75 o 
   5  11   7        6.44       -1.45      4.07 o 
  -5  12   7      103.67      106.46      8.57 o 
  -4  12   7       96.99       64.14      7.21 o 
  -3  12   7      235.88      242.82      9.71 o 
  -2  12   7        0.25       -0.98      1.58 o 
  -1  12   7     1464.01     1421.47     23.69 o 
   0  12   7       45.75       52.37      3.50 o 
   1  12   7        0.17       -1.54      1.54 o 
   2  12   7       83.78       78.66      5.10 o 
   3  12   7        0.05        2.27      3.24 o 
   4  12   7       20.70       16.84      5.36 o 
   5  12   7       99.28      118.07     18.85 o 
  -5  13   7       10.07       11.46      4.40 o 
  -4  13   7        3.34        2.77      3.22 o 
  -3  13   7       48.31       44.70      4.81 o 
  -2  13   7       37.50       29.63      2.93 o 
  -1  13   7      377.42      363.71      8.65 o 
   0  13   7      138.65      150.95      7.50 o 
   1  13   7      133.98      124.45      4.82 o 
   2  13   7       10.81       11.73      2.81 o 
   3  13   7      115.37      112.52      8.12 o 
   4  13   7        0.80       -0.52      3.93 o 
  -5  14   7       54.03       51.97      6.59 o 
  -4  14   7       11.95       12.77      4.27 o 
  -3  14   7        0.01       -0.30      2.59 o 
  -2  14   7        2.52       -1.03      1.64 o 
  -1  14   7      134.05      127.87      4.83 o 
   0  14   7      620.69      627.08     12.51 o 
   1  14   7      219.97      202.07      6.63 o 
   2  14   7     1286.22     1309.86     26.34 o 
   3  14   7      488.71      467.97     16.48 o 
   4  14   7       85.35       96.28      9.64 o 
  -5  15   7        9.56        9.15      4.27 o 
  -4  15   7       67.08       51.74      6.45 o 
  -3  15   7        4.15        2.63      2.86 o 
  -2  15   7      135.91      133.02      5.42 o 
  -1  15   7      193.24      188.97      5.76 o 
   0  15   7      259.58      255.01      7.31 o 
   1  15   7      597.59      521.80     11.65 o 
   2  15   7      258.44      238.00      8.76 o 
   3  15   7       13.88       11.60      4.32 o 
   4  15   7        4.36        4.54      4.47 o 
  -5  16   7        8.60        7.48      4.47 o 
  -4  16   7       26.32       26.64      5.23 o 
  -3  16   7      173.43      172.53      8.65 o 
  -2  16   7        0.67        2.98      1.98 o 
  -1  16   7      257.07      249.98      7.42 o 
   0  16   7      254.17      222.48      7.31 o 
   1  16   7        0.42        1.02      1.90 o 
   2  16   7       16.29        9.40      2.93 o 
   3  16   7       40.14       30.93      5.23 o 
   4  16   7        5.72        7.27      4.84 o 
  -4  17   7       78.26       83.79      8.67 o 
  -3  17   7       97.71       86.69      6.58 o 
  -2  17   7        1.95        1.28      2.17 o 
  -1  17   7       16.89       12.65      2.53 o 
   0  17   7      368.98      339.30      9.35 o 
   1  17   7       39.43       48.11      4.60 o 
   2  17   7      135.31      132.34      7.59 o 
   3  17   7        2.14        4.68      3.77 o 
   4  17   7       43.04       33.64      7.19 o 
  -4  18   7       79.19       86.73      8.12 o 
  -3  18   7        0.60       -0.76      2.76 o 
  -2  18   7       80.68       90.00      5.54 o 
  -1  18   7       50.26       43.76      4.26 o 
   0  18   7       11.95       10.47      2.76 o 
   1  18   7        4.15        0.89      1.94 o 
   2  18   7      136.28      140.23      7.82 o 
   3  18   7        2.64       -0.77      3.56 o 
   4  18   7       13.72       30.38      7.50 o 
  -4  19   7        0.24       -0.34      3.81 o 
  -3  19   7        7.53        7.13      3.46 o 
  -2  19   7      161.38      167.49      8.65 o 
  -1  19   7       11.73       11.57      2.43 o 
   0  19   7       31.10       20.86      3.32 o 
   1  19   7      683.71      650.56     16.54 o 
   2  19   7       39.70       36.96      4.82 o 
   3  19   7       54.16       50.19      7.90 o 
   4  19   7        0.44       -0.68      4.55 o 
  -4  20   7       17.27       17.00      5.16 o 
  -3  20   7       36.63       38.09      5.19 o 
  -2  20   7       17.71       14.92      3.75 o 
  -1  20   7       30.85       30.13      3.66 o 
   0  20   7       16.98       18.68      3.27 o 
   1  20   7        2.12        3.36      2.72 o 
   2  20   7      436.58      410.36     14.19 o 
   3  20   7        1.34       -3.91      4.41 o 
  -4  21   7      263.42      282.06     12.20 o 
  -3  21   7       51.75       57.68      8.50 o 
  -2  21   7        4.25        1.36      2.99 o 
  -1  21   7       48.26       49.95      3.68 o 
   0  21   7       50.74       61.61      4.71 o 
   1  21   7      348.48      332.76     11.28 o 
   2  21   7       45.79       41.97      5.18 o 
   3  21   7       11.04        4.94      5.07 o 
  -3  22   7       78.20       96.94     10.40 o 
  -2  22   7       21.53       21.73      4.45 o 
  -1  22   7        3.41        2.97      2.62 o 
   0  22   7        1.61       -2.14      2.14 o 
   1  22   7        0.04        1.13      2.72 o 
   2  22   7        9.24        5.61      3.40 o 
   3  22   7       30.04       27.80      7.04 o 
  -3  23   7       14.94        9.86      5.82 o 
  -2  23   7       90.33       93.20      7.19 o 
  -1  23   7      102.76      101.19      6.46 o 
   0  23   7       15.05       14.57      3.33 o 
   1  23   7        0.25        0.75      2.72 o 
   2  23   7        0.34       -1.11      2.97 o 
   3  23   7       89.93      106.00     10.96 o 
  -3  24   7        4.28       -3.35      4.74 o 
  -2  24   7        2.51       -0.11      3.16 o 
  -1  24   7       50.81       49.46      5.54 o 
   0  24   7      138.18      151.10      7.09 o 
   1  24   7        5.01        6.65      3.26 o 
   2  24   7      104.55       95.99      7.30 o 
  -2  25   7       13.45       17.39      4.34 o 
  -1  25   7       12.85       17.88      4.58 o 
   0  25   7        6.16        9.54      3.10 o 
   1  25   7      113.80      116.81      8.11 o 
   2  25   7       12.49       10.76      4.12 o 
  -2  26   7        0.60       -2.82      3.16 o 
  -1  26   7       66.19       77.66      6.74 o 
   0  26   7       34.66       32.04      4.59 o 
   1  26   7       26.64       26.30      4.98 o 
  -1  27   7       38.05       37.26      5.38 o 
   0  27   7       51.84       51.47      4.79 o 
   1  27   7        3.69       -1.66      3.37 o 
   0  28   7      101.25      123.73      8.66 o 
  -4   0   8     1687.47     1684.80     69.48 o 
  -2   0   8       59.14       86.11      8.67 o 
   0   0   8        5.72       37.25     12.04 o 
   2   0   8      797.24      738.70     25.43 o 
   4   0   8      186.16      169.76     17.17 o 
  -5   1   8      247.36      276.46     11.77 o 
  -4   1   8       39.09       40.27     10.46 o 
  -3   1   8       26.41       16.63      5.34 o 
  -2   1   8       21.35       20.26      1.95 o 
  -1   1   8      209.21      216.36      6.44 o 
   0   1   8      352.37      353.93      8.55 o 
   1   1   8      859.03      821.39     13.71 o 
   2   1   8       79.98       82.35      6.79 o 
   3   1   8        0.82        5.77      4.04 o 
   4   1   8       10.13       20.27      5.76 o 
   5   1   8      168.93      174.86     14.71 o 
  -5   2   8      458.52      456.71     15.15 o 
  -4   2   8        0.87       14.21      7.30 o 
  -3   2   8       37.49       30.77      6.46 o 
  -2   2   8        4.70        8.41      1.75 o 
  -1   2   8      213.87      217.10      6.48 o 
   0   2   8      161.08      153.53      6.15 o 
   1   2   8      127.01      159.14      7.81 o 
   2   2   8        8.09       24.68      7.19 o 
   3   2   8       12.69       23.22      8.69 o 
   4   2   8       50.24       56.03      7.82 o 
   5   2   8       47.75       43.20      7.52 o 
  -5   3   8        2.52       12.49      5.98 o 
  -4   3   8      232.53      205.26     11.78 o 
  -3   3   8       34.08       34.51     24.58 o 
  -2   3   8      384.18      366.87      9.27 o 
  -1   3   8       27.98       33.13      3.28 o 
   0   3   8       58.46       77.96      6.00 o 
   1   3   8       29.66       49.84      3.53 o 
   2   3   8       23.02       28.90      3.99 o 
   3   3   8      257.63      267.70     32.97 o 
   4   3   8       75.13       90.31     16.68 o 
  -5   4   8        7.14        8.41      4.31 o 
  -4   4   8      178.37      161.16     17.62 o 
  -3   4   8       70.57       58.67      8.39 o 
  -2   4   8        3.97        2.95      1.91 o 
  -1   4   8      128.00      123.89      6.56 o 
   0   4   8      686.96      643.13     13.56 o 
   1   4   8      320.88      334.67      7.97 o 
   2   4   8       52.56       66.94      4.01 o 
   3   4   8       34.51       51.73     10.76 o 
   4   4   8       74.82       95.78     19.15 o 
  -5   5   8      497.96      504.46     16.16 o 
  -4   5   8       30.41       26.10      5.21 o 
  -3   5   8      180.07      189.91     16.98 o 
  -2   5   8      246.31      198.68      6.67 o 
  -1   5   8      536.85      587.65     11.79 o 
   0   5   8      207.36      214.78     10.64 o 
   1   5   8      690.14      690.49     13.15 o 
   2   5   8      412.56      402.39     11.83 o 
   3   5   8      333.13      319.82     16.33 o 
   4   5   8      181.36      184.13     12.84 o 
  -5   6   8       30.36       50.11      9.25 o 
  -4   6   8       23.65       34.62      5.66 o 
  -3   6   8       47.90       53.76      6.04 o 
  -2   6   8      147.47      139.74      5.65 o 
  -1   6   8        1.10        6.03      1.98 o 
   0   6   8      224.80      193.48      6.10 o 
   1   6   8      132.46      149.76      5.46 o 
   2   6   8      223.58      236.68      6.91 o 
   3   6   8       70.22       71.56      8.37 o 
   4   6   8      115.80      114.55     10.58 o 
  -5   7   8      245.27      258.55     15.16 o 
  -4   7   8      199.57      201.21     11.24 o 
  -3   7   8       86.96       89.73      7.31 o 
  -2   7   8      357.63      332.41      9.08 o 
  -1   7   8       17.71       12.83      2.32 o 
   0   7   8        6.34       10.85      2.25 o 
   1   7   8        3.29        3.01      1.78 o 
   2   7   8      960.12      966.66     16.97 o 
   3   7   8       40.94       39.73      7.99 o 
   4   7   8       17.63       12.52      5.23 o 
  -5   8   8       75.01       59.83      6.34 o 
  -4   8   8        3.52        6.63      3.65 o 
  -3   8   8       82.08       74.49      5.88 o 
  -2   8   8        5.48        5.33      2.18 o 
  -1   8   8      215.77      194.12      6.19 o 
   0   8   8      148.57      141.50      5.26 o 
   1   8   8       26.42       25.87      2.72 o 
   2   8   8        0.29        7.43      2.24 o 
   3   8   8      125.97      135.94     11.08 o 
   4   8   8        5.12        2.63      4.32 o 
  -5   9   8      129.81      131.49      9.85 o 
  -4   9   8       95.45       83.13      7.83 o 
  -3   9   8        6.46        6.04      2.94 o 
  -2   9   8       70.41       70.79      4.36 o 
  -1   9   8      848.45      861.21     15.51 o 
   0   9   8        0.67        2.48      1.81 o 
   1   9   8       44.27       37.45      3.16 o 
   2   9   8      244.99      255.62      8.14 o 
   3   9   8       28.14       40.68      5.79 o 
   4   9   8        1.47        4.84      4.74 o 
  -5  10   8        1.83       -0.05      3.72 o 
  -4  10   8       28.10       35.69      7.06 o 
  -3  10   8       22.05       25.08      4.17 o 
  -2  10   8      103.97      106.75      5.22 o 
  -1  10   8      205.69      196.15      9.54 o 
   0  10   8      104.21      117.39      5.45 o 
   1  10   8       14.22       13.08      2.54 o 
   2  10   8      432.32      462.84     11.57 o 
   3  10   8       17.93       24.18      6.26 o 
   4  10   8      488.21      503.18     22.29 o 
  -5  11   8      146.19      133.96     15.43 o 
  -4  11   8       48.07       53.12      6.67 o 
  -3  11   8      356.49      348.00     12.88 o 
  -2  11   8       27.43       23.01      3.07 o 
  -1  11   8       27.72       33.43      3.22 o 
   0  11   8       23.92       26.29      3.40 o 
   1  11   8      212.07      228.85      7.26 o 
   2  11   8      120.67      133.54      6.10 o 
   3  11   8      971.90      990.98     27.18 o 
   4  11   8       82.00       91.59      9.95 o 
  -5  12   8        7.14        6.87      4.40 o 
  -4  12   8      174.36      186.55     12.00 o 
  -3  12   8        3.84        3.90      2.89 o 
  -2  12   8      122.06      133.35      5.48 o 
  -1  12   8      227.02      224.41      8.29 o 
   0  12   8        9.07       18.32      3.02 o 
   1  12   8      155.02      157.32      6.05 o 
   2  12   8      137.17      142.03      6.42 o 
   3  12   8      391.63      416.21     27.61 o 
   4  12   8       62.96       60.55      8.66 o 
  -4  13   8      219.44      249.41     12.93 o 
  -3  13   8       83.90       93.40      6.83 o 
  -2  13   8       15.59       11.56      2.48 o 
  -1  13   8      697.51      664.72     14.09 o 
   0  13   8      173.11      175.41      7.17 o 
   1  13   8       82.49       83.94      6.48 o 
   2  13   8      687.01      729.64     15.88 o 
   3  13   8      152.83      142.53      9.68 o 
   4  13   8        4.80        3.04      4.97 o 
  -4  14   8        0.06       -1.33      3.54 o 
  -3  14   8        5.76        9.46      3.40 o 
  -2  14   8       26.67       28.52      3.11 o 
  -1  14   8       96.13       95.34      4.89 o 
   0  14   8       30.79       27.24      3.79 o 
   1  14   8      510.71      500.32     13.49 o 
   2  14   8        0.10        1.83      2.91 o 
   3  14   8      328.18      356.64     22.09 o 
   4  14   8        6.95        7.81      5.40 o 
  -4  15   8        3.20       -0.14      3.59 o 
  -3  15   8       52.11       58.68      5.98 o 
  -2  15   8       53.86       58.58      4.50 o 
  -1  15   8      162.72      163.41      6.23 o 
   0  15   8        1.65        3.55      2.52 o 
   1  15   8       11.35       10.25      2.58 o 
   2  15   8        8.58       12.94      3.63 o 
   3  15   8      166.60      160.03     10.16 o 
   4  15   8        5.54        6.89      5.34 o 
  -4  16   8      158.07      168.67     11.16 o 
  -3  16   8       10.91       15.65      4.13 o 
  -2  16   8      784.97      829.89     17.16 o 
  -1  16   8      111.46      109.87      5.19 o 
   0  16   8      241.41      237.52      8.66 o 
   1  16   8       55.53       52.85      3.86 o 
   2  16   8      159.04      151.31      8.26 o 
   3  16   8       19.96       20.38      5.09 o 
  -4  17   8       58.38       76.34      8.11 o 
  -3  17   8      141.95      154.92      8.87 o 
  -2  17   8      245.38      258.42     10.20 o 
  -1  17   8       92.71       99.75      5.00 o 
   0  17   8      302.45      307.18     10.04 o 
   1  17   8       20.64       17.94      2.74 o 
   2  17   8        0.03        4.79      3.04 o 
   3  17   8      105.62       87.84      9.97 o 
  -4  18   8      105.63      117.99      9.76 o 
  -3  18   8        0.00       -3.01      3.01 o 
  -2  18   8        0.13       -1.05      2.39 o 
  -1  18   8      231.35      248.80      7.73 o 
   0  18   8        0.07        3.98      2.70 o 
   1  18   8      262.87      262.13     10.49 o 
   2  18   8       10.18        0.99      3.13 o 
   3  18   8      313.85      360.17     30.10 o 
  -3  19   8        0.43        2.87      3.83 o 
  -2  19   8       30.69       27.13      3.92 o 
  -1  19   8        9.23        6.21      2.38 o 
   0  19   8     1153.24     1139.53     23.77 o 
   1  19   8        1.80        6.96      3.04 o 
   2  19   8      118.03      124.77      8.00 o 
   3  19   8        1.16        1.47      4.86 o 
  -3  20   8        2.18        6.44      5.34 o 
  -2  20   8      124.14      116.93      6.74 o 
  -1  20   8        1.96        3.13      2.29 o 
   0  20   8       11.48        9.01      3.16 o 
   1  20   8      255.28      260.21     10.04 o 
   2  20   8       87.25       94.97      7.30 o 
   3  20   8       35.64       31.76      7.32 o 
  -3  21   8      166.52      170.51     13.74 o 
  -2  21   8        7.57        4.52      3.00 o 
  -1  21   8      220.66      228.07     10.47 o 
   0  21   8      161.21      177.25      7.78 o 
   1  21   8       18.63       19.31      4.29 o 
   2  21   8       23.46       21.58      4.66 o 
  -3  22   8       73.65       69.22      9.78 o 
  -2  22   8      120.64      124.77      8.29 o 
  -1  22   8       47.13       47.20      5.51 o 
   0  22   8       37.30       45.66      4.66 o 
   1  22   8       15.42       11.23      3.94 o 
   2  22   8       65.30       68.45      6.65 o 
  -2  23   8       66.69       67.67      8.41 o 
  -1  23   8      150.38      157.11      8.98 o 
   0  23   8      171.96      164.62      7.60 o 
   1  23   8       82.54       94.63     10.30 o 
   2  23   8       37.58       29.16      7.52 o 
  -2  24   8       42.59       40.62      4.87 o 
  -1  24   8      123.95      130.25      8.39 o 
   0  24   8       54.45       69.07      7.21 o 
   1  24   8      341.78      375.56     19.56 o 
  -1  25   8        0.03       -1.77      3.14 o 
   0  25   8      174.06      181.79      8.00 o 
  -5   0   9      134.24      135.12     12.91 o 
  -3   0   9      566.43      563.18     34.15 o 
  -1   0   9      240.03      274.54     12.74 o 
   1   0   9      424.84      381.21     16.75 o 
   3   0   9      278.05      281.69     23.10 o 
  -5   1   9       17.17       18.37      4.66 o 
  -4   1   9      153.61      145.64     12.83 o 
  -3   1   9       77.18       84.28      9.97 o 
  -2   1   9      387.39      378.74      9.42 o 
  -1   1   9      108.04      102.27      6.03 o 
   0   1   9       82.82      117.31      7.78 o 
   1   1   9       22.89       33.99      3.41 o 
   2   1   9       39.05       46.23      5.17 o 
   3   1   9       12.63       40.96      7.70 o 
   4   1   9       79.04      111.32     11.02 o 
  -5   2   9        2.48        8.49      3.77 o 
  -4   2   9       34.14       39.02      8.09 o 
  -3   2   9       97.53      111.63     20.83 o 
  -2   2   9      148.84      151.40      4.79 o 
  -1   2   9       15.90       19.44      2.97 o 
   0   2   9      757.77      740.53     17.05 o 
   1   2   9        8.66       24.03      2.69 o 
   2   2   9      186.21      203.45     20.70 o 
   3   2   9       16.29       33.87     12.14 o 
   4   2   9      102.28      113.58     11.23 o 
  -5   3   9       72.99       82.88      7.38 o 
  -4   3   9        4.93        6.40      4.14 o 
  -3   3   9        8.21       20.20      6.14 o 
  -2   3   9      231.76      221.82      7.29 o 
  -1   3   9      559.47      531.62     12.38 o 
   0   3   9       24.95       32.37      3.82 o 
   1   3   9      171.78      180.87      6.18 o 
   2   3   9      321.91      329.47     11.68 o 
   3   3   9      415.82      452.14     60.80 o 
   4   3   9        8.97       10.56      5.30 o 
  -4   4   9       18.27       11.48      4.60 o 
  -3   4   9      302.69      289.11     13.03 o 
  -2   4   9      233.56      203.75     13.58 o 
  -1   4   9      189.32      211.80      7.27 o 
   0   4   9      257.66      262.78      8.98 o 
   1   4   9       61.27       62.29      4.29 o 
   2   4   9       49.50       66.79      5.12 o 
   3   4   9      118.69      111.29     10.88 o 
   4   4   9       31.53       32.10      7.38 o 
  -4   5   9      114.63      110.42      9.13 o 
  -3   5   9       20.29       22.65      5.04 o 
  -2   5   9      310.37      328.85     10.32 o 
  -1   5   9      360.11      317.57      9.10 o 
   0   5   9      218.73      238.26     11.94 o 
   1   5   9       75.35       96.37      5.05 o 
   2   5   9       52.86       60.45      3.83 o 
   3   5   9       88.99      114.18     11.02 o 
   4   5   9       73.15       77.91      9.66 o 
  -4   6   9        2.44        3.70      3.79 o 
  -3   6   9      180.34      194.70     11.07 o 
  -2   6   9        0.01        3.63      2.20 o 
  -1   6   9      252.06      261.87      8.12 o 
   0   6   9      256.69      268.49      9.15 o 
   1   6   9        3.89        7.63      2.49 o 
   2   6   9       59.06       59.12      3.92 o 
   3   6   9       69.98       68.53      8.92 o 
   4   6   9       18.29       25.14      6.77 o 
  -4   7   9       54.18       36.25      6.25 o 
  -3   7   9       56.92       51.72      6.64 o 
  -2   7   9      339.98      313.01      9.21 o 
  -1   7   9      130.98      132.59      5.96 o 
   0   7   9        3.83        6.93      2.67 o 
   1   7   9      109.11      110.89      5.45 o 
   2   7   9       28.73       34.57      6.00 o 
   3   7   9       38.85       42.13      6.33 o 
   4   7   9       81.75       84.48     15.79 o 
  -4   8   9       14.30       12.76      4.55 o 
  -3   8   9       62.97       65.25      7.20 o 
  -2   8   9        6.27       14.22      2.88 o 
  -1   8   9       82.69       80.41      4.66 o 
   0   8   9      363.01      354.18     10.87 o 
   1   8   9        2.37       13.80      2.96 o 
   2   8   9       61.46       72.27      4.70 o 
   3   8   9       20.22       12.18      4.60 o 
   4   8   9      100.20      101.23     11.02 o 
  -4   9   9      142.57      164.77     11.16 o 
  -3   9   9       27.03       23.14      4.50 o 
  -2   9   9       75.73       83.55      5.04 o 
  -1   9   9       75.06       79.79      4.69 o 
   0   9   9      229.14      238.59      7.78 o 
   1   9   9      634.03      636.59     19.68 o 
   2   9   9      203.67      230.24     13.34 o 
   3   9   9       12.16        3.13      4.09 o 
  -4  10   9        2.44        3.91      4.15 o 
  -3  10   9        7.36        5.06      3.37 o 
  -2  10   9       21.14       15.95      3.13 o 
  -1  10   9       96.76       88.80      4.95 o 
   0  10   9      137.52      148.82      6.73 o 
   1  10   9        0.08        4.42      2.42 o 
   2  10   9      439.95      455.70     12.73 o 
   3  10   9      238.09      231.19     12.48 o 
  -4  11   9      150.86      153.49     11.04 o 
  -3  11   9       26.36       33.27      5.03 o 
  -2  11   9      165.17      159.41      7.26 o 
  -1  11   9       12.54       17.50      2.95 o 
   0  11   9      166.18      151.62      6.32 o 
   1  11   9       14.19       11.41      2.70 o 
   2  11   9        3.94        4.37      2.85 o 
   3  11   9        0.65        1.08      3.97 o 
  -4  12   9       20.03       17.26      5.15 o 
  -3  12   9      111.50      130.73      8.25 o 
  -2  12   9       10.29       15.22      2.95 o 
  -1  12   9      251.34      234.42      9.09 o 
   0  12   9       12.79       15.91      2.83 o 
   1  12   9        0.07        3.06      2.18 o 
   2  12   9        0.19        1.02      2.66 o 
   3  12   9       28.53       20.62      5.77 o 
  -4  13   9        1.44        6.31      4.14 o 
  -3  13   9       16.00       21.71      4.87 o 
  -2  13   9       37.08       39.13      3.85 o 
  -1  13   9       76.50       87.71      5.30 o 
   0  13   9       26.36       29.52      3.94 o 
   1  13   9      179.92      181.65      7.50 o 
   2  13   9       17.74       14.10      3.47 o 
   3  13   9        5.62        2.59      4.43 o 
  -4  14   9       34.16       37.69      6.75 o 
  -3  14   9       34.66       42.09      5.73 o 
  -2  14   9      213.49      225.05      9.22 o 
  -1  14   9        7.19        4.01      2.47 o 
   0  14   9       15.08       12.77      2.88 o 
   1  14   9        0.01        0.14      2.18 o 
   2  14   9      171.50      172.23      8.04 o 
   3  14   9      333.77      321.70     18.85 o 
  -3  15   9       12.01       10.65      4.53 o 
  -2  15   9      272.94      314.24     11.19 o 
  -1  15   9        0.04        1.75      2.27 o 
   0  15   9       39.69       66.66      4.50 o 
   1  15   9      431.29      433.19     11.83 o 
   2  15   9        0.42        1.95      2.91 o 
   3  15   9       11.92       23.03      7.25 o 
  -3  16   9      588.54      663.92     21.95 o 
  -2  16   9      111.98      117.33      6.83 o 
  -1  16   9       33.84       31.41      3.69 o 
   0  16   9       22.42       24.43      3.39 o 
   1  16   9        0.20       -2.84      2.84 o 
   2  16   9       77.92       68.56      5.59 o 
  -3  17   9       29.15       32.53      7.81 o 
  -2  17   9       30.15       27.43      7.78 o 
  -1  17   9      156.34      164.14      6.90 o 
   0  17   9        5.02        3.32      2.51 o 
   1  17   9       52.81       45.29      5.59 o 
   2  17   9        3.52        5.69      3.20 o 
  -3  18   9        0.85        0.13      5.12 o 
  -2  18   9      160.91      178.18      8.22 o 
  -1  18   9      149.32      142.90      9.06 o 
   0  18   9       50.72       50.87      4.25 o 
   1  18   9        5.83        6.36      4.55 o 
   2  18   9       51.75       47.65      5.20 o 
  -2  19   9       22.87       26.77      4.15 o 
  -1  19   9       36.70       41.20      5.30 o 
   0  19   9      252.51      261.59      9.97 o 
   1  19   9       31.15       33.51      5.53 o 
   2  19   9        2.01        3.37      3.72 o 
  -2  20   9        6.35        8.23      3.73 o 
  -1  20   9      183.24      198.47     10.08 o 
   0  20   9       68.36       71.49      4.89 o 
   1  20   9       50.49       54.29      6.09 o 
  -2  21   9      140.15      146.60      7.89 o 
  -1  21   9        2.44        1.06      3.33 o 
   0  21   9        2.05        2.60      2.60 o 
   1  21   9       56.23       70.42      6.71 o 
  -1  22   9        2.91        0.35      3.37 o 
   0  22   9       20.26       18.64      4.02 o 
  -4   0  10      177.23      190.69     22.11 o 
  -2   0  10      163.22      166.46     15.40 o 
   0   0  10      174.99      175.61     24.87 o 
   2   0  10      190.68      165.24     10.24 o 
  -4   1  10        0.19        8.82     10.36 o 
  -3   1  10       68.02       78.55      8.07 o 
  -2   1  10       40.69       44.88      3.92 o 
  -1   1  10      142.83      181.97      7.72 o 
   0   1  10      335.10      373.59     11.42 o 
   1   1  10      208.96      202.84      8.00 o 
   2   1  10        0.13        6.16      3.20 o 
   3   1  10      271.25      299.19     29.71 o 
  -4   2  10       40.88       50.59      9.58 o 
  -3   2  10        0.03        1.37      4.05 o 
  -2   2  10      116.00      136.97      8.05 o 
  -1   2  10      692.98      723.64     17.02 o 
   0   2  10        5.94       16.78      3.85 o 
   1   2  10      306.27      316.83      9.24 o 
   2   2  10       70.97       80.20      5.87 o 
   3   2  10        2.26        3.54      5.92 o 
  -4   3  10        1.33        6.22      6.24 o 
  -3   3  10       30.32       39.24      8.55 o 
  -2   3  10      337.05      316.49     10.09 o 
  -1   3  10       29.51       41.78      5.64 o 
   0   3  10      432.00      438.73     12.57 o 
   1   3  10        0.68        9.07      4.25 o 
   2   3  10       22.25       22.51      5.19 o 
   3   3  10        5.00        6.55      6.00 o 
  -4   4  10      211.68      224.25     13.44 o 
  -3   4  10        1.82        6.91      4.48 o 
  -2   4  10       18.40       21.66      4.90 o 
  -1   4  10      491.28      516.14     13.60 o 
   0   4  10       41.17       49.40      4.66 o 
   1   4  10       80.09       84.81      4.96 o 
   2   4  10       76.17       77.85      6.48 o 
   3   4  10        0.16        3.01      5.31 o 
  -4   5  10       31.10       37.57      7.06 o 
  -3   5  10      119.02      139.86     11.14 o 
  -2   5  10       84.14       98.79      5.82 o 
  -1   5  10       76.23       85.90      7.61 o 
   0   5  10      119.99      137.17      6.95 o 
   1   5  10        3.26        5.93      2.52 o 
   2   5  10       22.58       16.58      4.92 o 
   3   5  10      205.41      223.68     12.70 o 
  -4   6  10      113.97      113.08     12.11 o 
  -3   6  10       22.41       26.04      5.96 o 
  -2   6  10       24.42       27.05      6.72 o 
  -1   6  10      119.54      135.02      6.66 o 
   0   6  10        2.95        9.54      3.05 o 
   1   6  10       39.55       47.37      3.99 o 
   2   6  10      264.33      293.08     13.28 o 
   3   6  10       65.56       90.98      8.75 o 
  -3   7  10      309.19      324.79     15.16 o 
  -2   7  10      274.58      271.66      9.66 o 
  -1   7  10      123.58      128.88      6.58 o 
   0   7  10       98.96      115.47      6.51 o 
   1   7  10        0.06       -2.12      2.18 o 
   2   7  10      148.03      154.32     10.13 o 
   3   7  10       66.66       74.64      8.37 o 
  -3   8  10       43.75       52.35      7.46 o 
  -2   8  10      131.53      157.67      7.44 o 
  -1   8  10      339.32      304.31      9.95 o 
   0   8  10       32.34       42.02      4.41 o 
   1   8  10      103.80      111.42      5.55 o 
   2   8  10       62.30       68.56      7.41 o 
   3   8  10      113.77      118.49     15.85 o 
  -3   9  10       25.03       32.95      5.54 o 
  -2   9  10      132.98      145.93     10.37 o 
  -1   9  10        1.44        4.03      2.65 o 
   0   9  10      315.96      298.81     10.16 o 
   1   9  10       11.46       13.40      4.79 o 
   2   9  10      255.63      268.76     21.24 o 
  -3  10  10       13.93       13.98      4.70 o 
  -2  10  10       23.44       24.45      3.84 o 
  -1  10  10      207.61      195.85      7.92 o 
   0  10  10      103.41      116.92      6.63 o 
   1  10  10       35.33       24.67      3.65 o 
   2  10  10       83.83       89.45      8.12 o 
  -3  11  10       20.36       16.05      5.04 o 
  -2  11  10       48.96       47.62      4.67 o 
  -1  11  10       86.70       85.59      5.55 o 
   0  11  10       20.69       10.16      3.73 o 
   1  11  10        0.59        2.16      2.64 o 
   2  11  10       14.33       18.61      3.71 o 
  -3  12  10        2.22       -0.56      3.75 o 
  -2  12  10      255.07      249.58      9.67 o 
  -1  12  10      132.93      129.02      6.58 o 
   0  12  10       22.80       21.82      3.72 o 
   1  12  10        7.66        5.83      2.79 o 
   2  12  10        8.21        6.85      3.13 o 
  -3  13  10       14.81       11.80      5.11 o 
  -2  13  10      114.19      120.26      6.32 o 
  -1  13  10       16.41       14.05      3.19 o 
   0  13  10      274.54      273.72      9.88 o 
   1  13  10       12.85       10.02      4.01 o 
   2  13  10      188.64      210.53      8.96 o 
  -2  14  10       11.89       12.31      3.55 o 
  -1  14  10      302.87      289.14      9.65 o 
   0  14  10        0.40        0.12      2.66 o 
   1  14  10      188.17      188.58     10.45 o 
   2  14  10       45.93       40.77      4.78 o 
  -2  15  10       80.77       80.20      6.59 o 
  -1  15  10        5.23       10.51      3.55 o 
   0  15  10       92.86       87.43      6.07 o 
   1  15  10        5.16        1.87      3.51 o 
  -2  16  10       88.66       97.22      7.14 o 
  -1  16  10      157.74      160.88      7.49 o 
   0  16  10       27.75       32.54      4.34 o 
   1  16  10       61.58       64.51      7.39 o 
  -2  17  10      110.55      110.15     11.21 o 
  -1  17  10       63.96       73.00      6.70 o 
   0  17  10        2.91       15.38      3.57 o 
   1  17  10        4.40        0.21      3.43 o 
  -1  18  10      415.45      446.11     15.96 o 
   0  18  10       13.39       14.73      3.73 o 
  -3   0  11      262.62      252.82     16.65 o 
  -1   0  11      282.36      288.42     16.88 o 
   1   0  11      756.24      761.84     25.65 o 
  -3   1  11        0.37        6.33      4.15 o 
  -2   1  11      109.51      140.32     17.27 o 
  -1   1  11        0.26        2.23      2.77 o 
   0   1  11       61.11       80.46      6.07 o 
   1   1  11       28.50       52.64      6.33 o 
   2   1  11      365.86      392.65     13.64 o 
  -3   2  11       83.41       92.48     12.65 o 
  -2   2  11      151.98      151.48     12.44 o 
  -1   2  11        8.86        9.50      3.22 o 
   0   2  11      535.86      518.62     14.48 o 
   1   2  11        0.42       16.93      6.27 o 
   2   2  11       62.37      104.69      8.56 o 
  -3   3  11       38.50       37.22      8.09 o 
  -2   3  11        0.66        6.06      6.81 o 
  -1   3  11      313.39      288.55      9.92 o 
   0   3  11        4.36       12.29      4.52 o 
   1   3  11      247.15      258.16      9.37 o 
   2   3  11       14.39       43.58      6.49 o 
  -2   4  11      157.15      147.46     11.93 o 
  -1   4  11       86.55      100.63      6.07 o 
   0   4  11       12.15       15.87      4.87 o 
   1   4  11      110.35      127.77     10.91 o 
   2   4  11      194.89      209.44     11.81 o 
  -2   5  11      137.39      142.15      7.64 o 
  -1   5  11       46.88       50.56      6.61 o 
   0   5  11       43.37       40.83      4.65 o 
   1   5  11       48.55       63.18      5.12 o 
   2   5  11      428.17      459.31     21.21 o 
  -2   6  11        0.01        6.37      3.16 o 
  -1   6  11       11.99       12.25      3.23 o 
   0   6  11        7.81        5.10      3.18 o 
   1   6  11      176.02      188.52      8.05 o 
  -2   7  11      114.89      106.50      6.90 o 
  -1   7  11       27.71       27.51      4.87 o 
   0   7  11        2.91       -0.98      2.71 o 
   1   7  11       90.86       98.91      5.58 o 
  -2   8  11      213.88      212.45      9.58 o 
  -1   8  11        0.89        3.50      2.86 o 
   0   8  11       54.24       48.48      4.92 o 
   1   8  11       32.52       26.79      3.70 o 
  -2   9  11        0.05       -1.79      2.98 o 
  -1   9  11      200.95      216.53     11.97 o 
   0   9  11        7.38        7.80      3.32 o 
   1   9  11      240.38      248.88      8.44 o 
  -2  10  11       41.04       54.11      5.58 o 
  -1  10  11        0.03       -0.24      2.77 o 
   0  10  11      164.58      165.96     13.39 o 
   1  10  11       94.53      106.52      6.96 o 
  -1  11  11       11.71        9.18      3.17 o 
   0  11  11       96.99      114.69      6.85 o 
  -1  12  11       43.90       47.51      4.65 o 
   0  12  11        0.25        2.06      2.91 o 
                                                 
